# Supplementary material for: Diaqua­bis­(4-formyl­benzoato-κO 1)bis­(nicotinamide-κN 1)cobalt(II)
Source: Acta Crystallogr Sect E Struct Rep Online. 2012 Jul 18;68(Pt 8):m1091–2. doi: 10.1107/S1600536812032205 (PMC3414145; doi:10.1107/S1600536812032205)
Supplement: Supplementary file 1 [file e-68-m1091-sup1.cif]

##############################################################################
#                                                                            #
# This CIF contains the data in a paper accepted for publication in          #
# Acta Crystallographica Section E. It conforms to the requirements of       #
# Notes for Authors for Acta Crystallographica Section E, and has been       #
# peer reviewed under the auspices of the IUCr Commission on Journals.       #
#                                                                            #
# Full details of the Crystallographic Information File format               #
# are given in the paper "The Crystallographic Information File (CIF):       #
# a New Standard Archive File for Crystallography" by S. R. Hall, F. H.      #
# Allen and I. D. Brown [Acta Cryst. (1991), A47, 655-685].                  #
#                                                                            #
# The current version of the core CIF dictionary is obtainable from          #
# ftp://ftp.iucr.org/pub/cif_core.dic.                                       #
#                                                                            #
# Software is freely available for graphical display of the structure(s)     #
# in this CIF. For information consult the CIF software page                 #
# http://www.iucr.org/resources/cif/software.                                #
#                                                                            #
# This file may be used for bona fide research purposes within the           #
# scientific community so long as proper attribution is given to the journal # 
# article from which it was obtained.                                        #
#                                                                            #
##############################################################################
data_I
_audit_creation_method     SHELXL-97
_chemical_name_systematic
;
Diaquabis(4-formylbenzoato-\k<i>O</i>^1^)bis(nicotinamide-
\k<i>N</i>^1^)cobalt(II)
;
_chemical_name_common     ?
_chemical_formula_moiety     'C28 H26 Co N4 O10'
_chemical_formula_sum     'C28 H26 Co N4 O10'
_chemical_formula_iupac     '[Co (C8 H5 O3)2 (C6 H6 N2 O)2 (H2 O)2]'
_chemical_formula_weight     637.46
_chemical_melting_point     ?
_symmetry_cell_setting     triclinic
_symmetry_space_group_name_H-M     'P -1'
_symmetry_space_group_name_Hall     '-P 1'
loop_
    _symmetry_equiv_pos_as_xyz
    'x, y, z'
    '-x, -y, -z'
_cell_length_a     7.7784(2)
_cell_length_b     9.7988(3)
_cell_length_c     9.8970(3)
_cell_angle_alpha     78.080(3)
_cell_angle_beta     71.395(2)
_cell_angle_gamma     86.638(4)
_cell_volume     699.48(4)
_cell_formula_units_Z     1
_cell_measurement_reflns_used     7533
_cell_measurement_theta_min     2.75
_cell_measurement_theta_max     28.51
_cell_measurement_temperature     100(2)
_exptl_crystal_description     block
_exptl_crystal_colour     orange
_exptl_crystal_size_max     0.33
_exptl_crystal_size_mid     0.17
_exptl_crystal_size_min     0.10
_exptl_crystal_density_diffrn     1.513
_exptl_crystal_density_meas     ?
_exptl_crystal_density_method     'not measured'
_exptl_crystal_F_000     329
_exptl_absorpt_coefficient_mu     0.679
_exptl_absorpt_correction_type     multi-scan
_exptl_absorpt_process_details     '(SADABS; Bruker, 2005)'
_exptl_absorpt_correction_T_min     0.8075
_exptl_absorpt_correction_T_max     0.9366
_exptl_special_details
;
;
_diffrn_ambient_temperature     100(2)
_diffrn_radiation_type     MoK\a
_diffrn_radiation_wavelength     0.71073
_diffrn_radiation_source     'fine-focus sealed tube'
_diffrn_radiation_monochromator     graphite
_diffrn_measurement_device_type     'Bruker Kappa APEXII CCD area-detector'
_diffrn_measurement_method     '\f and \w scans'
_diffrn_detector_area_resol_mean     ?
_diffrn_reflns_number     12735
_diffrn_reflns_av_R_equivalents     0.0233
_diffrn_reflns_av_sigmaI/netI     0.0228
_diffrn_reflns_theta_min     2.12
_diffrn_reflns_theta_max     28.51
_diffrn_reflns_theta_full     28.51
_diffrn_measured_fraction_theta_max     0.993
_diffrn_measured_fraction_theta_full     0.993
_diffrn_reflns_limit_h_min     -10
_diffrn_reflns_limit_h_max     9
_diffrn_reflns_limit_k_min     -13
_diffrn_reflns_limit_k_max     13
_diffrn_reflns_limit_l_min     -13
_diffrn_reflns_limit_l_max     13
_diffrn_standards_number     ?
_diffrn_standards_interval_count     ?
_diffrn_standards_interval_time     ?
_diffrn_standards_decay_%     ?
_refine_special_details
;
 Refinement of F^2^ against ALL reflections.  The weighted R-factor wR and
 goodness of fit S are based on F^2^, conventional R-factors R are based
 on F, with F set to zero for negative F^2^. The threshold expression of
 F^2^ > 2sigma(F^2^) is used only for calculating R-factors(gt) etc. and is
 not relevant to the choice of reflections for refinement.  R-factors based
 on F^2^ are statistically about twice as large as those based on F, and R-
 factors based on ALL data will be even larger.
;
_reflns_number_total     3527
_reflns_number_gt     3301
_reflns_threshold_expression     I>2\s(I)
_refine_ls_structure_factor_coef     Fsqd
_refine_ls_matrix_type     full
_refine_ls_R_factor_all     0.0281
_refine_ls_R_factor_gt     0.0257
_refine_ls_wR_factor_gt     0.0672
_refine_ls_wR_factor_ref     0.0686
_refine_ls_goodness_of_fit_ref     1.051
_refine_ls_restrained_S_all     1.051
_refine_ls_number_reflns     3527
_refine_ls_number_parameters     216
_refine_ls_number_restraints     0
_refine_ls_hydrogen_treatment     mixed
_refine_ls_weighting_scheme     calc
_refine_ls_weighting_details
         'calc w=1/[\s^2^(Fo^2^)+(0.0309P)^2^+0.3387P] where P=(Fo^2^+2Fc^2^)/3'
_atom_sites_solution_hydrogens     geom
_atom_sites_solution_primary     direct
_atom_sites_solution_secondary     difmap
_refine_ls_shift/su_max     0.000
_refine_ls_shift/su_mean     0.000
_refine_diff_density_max     0.424
_refine_diff_density_min     -0.355
_refine_ls_extinction_method     none
_refine_ls_extinction_coef     ?
loop_
    _atom_type_symbol
    _atom_type_description
    _atom_type_scat_dispersion_real
    _atom_type_scat_dispersion_imag
    _atom_type_scat_source
    'C' 'C' 0.0030 0.0020
                         'International Tables Vol C Tables 4.2.6.8 and 6.1.1.4'
    'H' 'H' 0.0000 0.0000
                         'International Tables Vol C Tables 4.2.6.8 and 6.1.1.4'
    'Co' 'Co' 0.3490 0.9720
                         'International Tables Vol C Tables 4.2.6.8 and 6.1.1.4'
    'N' 'N' 0.0060 0.0030
                         'International Tables Vol C Tables 4.2.6.8 and 6.1.1.4'
    'O' 'O' 0.0110 0.0060
                         'International Tables Vol C Tables 4.2.6.8 and 6.1.1.4'
_computing_data_collection     'APEX2 (Bruker, 2007)'
_computing_cell_refinement     'SAINT (Bruker, 2007)'
_computing_data_reduction     'SAINT (Bruker, 2007)'
_computing_structure_solution     'SHELXS97 (Sheldrick, 2008)'
_computing_structure_refinement     'SHELXL97 (Sheldrick, 2008)'
_computing_molecular_graphics     'ORTEP-3 for Windows (Farrugia, 1997)'
_computing_publication_material
                                'WinGX (Farrugia, 1999) and PLATON (Spek, 2009)'
loop_
    _atom_site_type_symbol
    _atom_site_label
    _atom_site_fract_x
    _atom_site_fract_y
    _atom_site_fract_z
    _atom_site_U_iso_or_equiv
    _atom_site_adp_type
    _atom_site_calc_flag
    _atom_site_refinement_flags
    _atom_site_occupancy
    _atom_site_symmetry_multiplicity
    _atom_site_disorder_assembly
    _atom_site_disorder_group
    Co Co1 0.0000 0.0000 0.0000 0.01057(7) Uani d S 1 2 . .
    O O1 0.12202(11) 0.18006(9) 0.01007(10) 0.01452(18) Uani d . 1 1 . .
    O O2 -0.11185(12) 0.27803(9) 0.15705(10) 0.01572(18) Uani d . 1 1 . .
    O O3 0.49561(15) 0.66922(13) 0.31971(16) 0.0403(3) Uani d . 1 1 . .
    O O4 -0.43334(12) 0.00199(10) -0.33497(10) 0.01763(19) Uani d . 1 1 . .
    O O5 0.26433(12) -0.08141(10) -0.07947(10) 0.01505(18) Uani d . 1 1 . .
    H H51 0.345(3) -0.041(2) -0.147(2) 0.029(5) Uiso d . 1 1 . .
    H H52 0.236(3) -0.151(2) -0.110(2) 0.040(5) Uiso d . 1 1 . .
    N N1 -0.00257(14) 0.09276(10) -0.21360(11) 0.0129(2) Uani d . 1 1 . .
    N N2 -0.32789(16) 0.13287(12) -0.56018(12) 0.0176(2) Uani d . 1 1 . .
    H H21 -0.244(3) 0.1859(19) -0.628(2) 0.028(5) Uiso d . 1 1 . .
    H H22 -0.413(3) 0.1007(19) -0.584(2) 0.029(5) Uiso d . 1 1 . .
    C C1 0.05487(16) 0.26423(12) 0.09348(13) 0.0123(2) Uani d . 1 1 . .
    C C2 0.18468(16) 0.35171(12) 0.12577(13) 0.0126(2) Uani d . 1 1 . .
    C C3 0.12393(17) 0.47283(13) 0.18014(14) 0.0168(2) Uani d . 1 1 . .
    H H3 0.0067 0.5042 0.1877 0.020 Uiso calc R 1 1 . .
    C C4 0.23769(17) 0.54602(13) 0.22256(15) 0.0192(3) Uani d . 1 1 . .
    H H4 0.1976 0.6270 0.2579 0.023 Uiso calc R 1 1 . .
    C C5 0.41275(17) 0.49803(13) 0.21208(14) 0.0170(2) Uani d . 1 1 . .
    C C6 0.47496(17) 0.37952(13) 0.15538(14) 0.0166(2) Uani d . 1 1 . .
    H H6 0.5927 0.3489 0.1469 0.020 Uiso calc R 1 1 . .
    C C7 0.36129(16) 0.30652(12) 0.11124(14) 0.0150(2) Uani d . 1 1 . .
    H H7 0.4033 0.2278 0.0721 0.018 Uiso calc R 1 1 . .
    C C8 0.53655(19) 0.57111(16) 0.26075(18) 0.0256(3) Uani d . 1 1 . .
    H H8 0.658(2) 0.5327(18) 0.2431(19) 0.026(4) Uiso d . 1 1 . .
    C C9 -0.14389(16) 0.06886(12) -0.25570(13) 0.0130(2) Uani d . 1 1 . .
    H H9 -0.2389 0.0133 -0.1891 0.016 Uiso calc R 1 1 . .
    C C10 -0.15532(16) 0.12280(12) -0.39347(13) 0.0128(2) Uani d . 1 1 . .
    C C11 -0.01388(18) 0.20716(14) -0.49194(14) 0.0174(2) Uani d . 1 1 . .
    H H11 -0.0172 0.2454 -0.5852 0.021 Uiso calc R 1 1 . .
    C C12 0.13220(18) 0.23343(14) -0.44905(14) 0.0188(3) Uani d . 1 1 . .
    H H12 0.2279 0.2900 -0.5130 0.023 Uiso calc R 1 1 . .
    C C13 0.13331(16) 0.17428(13) -0.30981(14) 0.0152(2) Uani d . 1 1 . .
    H H13 0.2319 0.1916 -0.2817 0.018 Uiso calc R 1 1 . .
    C C14 -0.31771(16) 0.08278(12) -0.42778(13) 0.0138(2) Uani d . 1 1 . .
loop_
    _atom_site_aniso_label
    _atom_site_aniso_U_11
    _atom_site_aniso_U_22
    _atom_site_aniso_U_33
    _atom_site_aniso_U_12
    _atom_site_aniso_U_13
    _atom_site_aniso_U_23
    Co1 0.00908(11) 0.01327(11) 0.01077(12) -0.00042(8) -0.00433(8) -0.00344(8)
    O1 0.0133(4) 0.0159(4) 0.0150(4) -0.0020(3) -0.0039(3) -0.0047(3)
    O2 0.0111(4) 0.0182(4) 0.0186(4) -0.0011(3) -0.0045(3) -0.0052(3)
    O3 0.0230(6) 0.0454(7) 0.0642(9) -0.0011(5) -0.0124(6) -0.0386(7)
    O4 0.0163(4) 0.0237(5) 0.0137(4) -0.0062(3) -0.0062(3) -0.0015(3)
    O5 0.0115(4) 0.0177(4) 0.0162(4) -0.0009(3) -0.0036(4) -0.0048(4)
    N1 0.0123(5) 0.0144(5) 0.0136(5) -0.0006(4) -0.0053(4) -0.0036(4)
    N2 0.0176(5) 0.0237(6) 0.0132(5) -0.0058(4) -0.0077(4) -0.0014(4)
    C1 0.0131(5) 0.0124(5) 0.0116(5) -0.0020(4) -0.0058(4) 0.0006(4)
    C2 0.0119(5) 0.0136(5) 0.0122(5) -0.0022(4) -0.0043(4) -0.0011(4)
    C3 0.0116(5) 0.0168(6) 0.0225(6) 0.0009(4) -0.0050(5) -0.0058(5)
    C4 0.0150(6) 0.0163(6) 0.0276(7) 0.0000(5) -0.0046(5) -0.0104(5)
    C5 0.0141(6) 0.0180(6) 0.0202(6) -0.0027(4) -0.0052(5) -0.0060(5)
    C6 0.0115(5) 0.0179(6) 0.0217(6) 0.0008(4) -0.0064(5) -0.0051(5)
    C7 0.0138(6) 0.0132(5) 0.0184(6) 0.0005(4) -0.0049(5) -0.0044(4)
    C8 0.0157(6) 0.0299(7) 0.0362(8) -0.0023(5) -0.0087(6) -0.0159(6)
    C9 0.0121(5) 0.0142(5) 0.0136(6) -0.0012(4) -0.0049(4) -0.0029(4)
    C10 0.0126(5) 0.0144(5) 0.0129(5) 0.0001(4) -0.0054(4) -0.0042(4)
    C11 0.0181(6) 0.0221(6) 0.0119(6) -0.0033(5) -0.0055(5) -0.0009(5)
    C12 0.0157(6) 0.0222(6) 0.0167(6) -0.0058(5) -0.0038(5) -0.0004(5)
    C13 0.0119(5) 0.0178(6) 0.0167(6) -0.0018(4) -0.0050(5) -0.0041(5)
    C14 0.0139(5) 0.0160(5) 0.0138(6) 0.0001(4) -0.0060(4) -0.0050(4)
_geom_special_details
;
 All esds (except the esd in the dihedral angle between two l.s. planes)
 are estimated using the full covariance matrix.  The cell esds are taken
 into account individually in the estimation of esds in distances, angles
 and torsion angles; correlations between esds in cell parameters are only
 used when they are defined by crystal symmetry.  An approximate (isotropic)
 treatment of cell esds is used for estimating esds involving l.s. planes.
;
loop_
    _geom_bond_atom_site_label_1
    _geom_bond_atom_site_label_2
    _geom_bond_site_symmetry_2
    _geom_bond_distance
    _geom_bond_publ_flag
    Co1 O1 . 2.0864(8) ?
    Co1 O1 2 2.0864(8) ?
    Co1 O5 . 2.1254(9) ?
    Co1 O5 2 2.1254(9) ?
    Co1 N1 . 2.1276(10) ?
    Co1 N1 2 2.1276(10) ?
    O1 C1 . 1.2610(14) ?
    O2 C1 . 1.2608(15) ?
    O3 C8 . 1.2014(18) ?
    O4 C14 . 1.2391(15) ?
    O5 H51 . 0.81(2) ?
    O5 H52 . 0.86(2) ?
    N1 C9 . 1.3415(15) ?
    N1 C13 . 1.3433(15) ?
    N2 C14 . 1.3267(16) ?
    N2 H21 . 0.870(19) ?
    N2 H22 . 0.861(19) ?
    C1 C2 . 1.5090(16) ?
    C2 C3 . 1.3990(17) ?
    C2 C7 . 1.3903(17) ?
    C3 C4 . 1.3819(17) ?
    C3 H3 . 0.9300 ?
    C4 H4 . 0.9300 ?
    C5 C4 . 1.3932(18) ?
    C5 C8 . 1.4804(18) ?
    C6 C5 . 1.3884(17) ?
    C6 C7 . 1.3907(17) ?
    C6 H6 . 0.9300 ?
    C7 H7 . 0.9300 ?
    C8 H8 . 0.973(18) ?
    C9 H9 . 0.9300 ?
    C10 C9 . 1.3858(17) ?
    C10 C11 . 1.3904(17) ?
    C10 C14 . 1.5005(16) ?
    C11 C12 . 1.3873(18) ?
    C11 H11 . 0.9300 ?
    C12 H12 . 0.9300 ?
    C13 C12 . 1.3828(18) ?
    C13 H13 . 0.9300 ?
loop_
    _geom_angle_atom_site_label_1
    _geom_angle_atom_site_label_2
    _geom_angle_atom_site_label_3
    _geom_angle_site_symmetry_1
    _geom_angle_site_symmetry_3
    _geom_angle
    _geom_angle_publ_flag
    O1 Co1 O1 2 . 180.00(2) ?
    O1 Co1 O5 . . 87.96(3) ?
    O1 Co1 O5 2 . 92.04(3) ?
    O1 Co1 O5 . 2 92.04(3) ?
    O1 Co1 O5 2 2 87.96(3) ?
    O1 Co1 N1 . . 89.61(4) ?
    O1 Co1 N1 2 . 90.39(4) ?
    O1 Co1 N1 . 2 90.39(4) ?
    O1 Co1 N1 2 2 89.61(4) ?
    O5 Co1 O5 2 . 180.0 ?
    O5 Co1 N1 . . 92.20(4) ?
    O5 Co1 N1 2 . 87.80(4) ?
    O5 Co1 N1 . 2 87.80(4) ?
    O5 Co1 N1 2 2 92.20(4) ?
    N1 Co1 N1 . 2 180.00(6) ?
    C1 O1 Co1 . . 127.04(8) ?
    Co1 O5 H51 . . 124.5(13) ?
    Co1 O5 H52 . . 98.6(14) ?
    H52 O5 H51 . . 104.8(18) ?
    C9 N1 Co1 . . 119.37(8) ?
    C9 N1 C13 . . 118.05(11) ?
    C13 N1 Co1 . . 122.58(8) ?
    C14 N2 H21 . . 123.1(12) ?
    C14 N2 H22 . . 117.7(12) ?
    H21 N2 H22 . . 118.5(17) ?
    O1 C1 C2 . . 117.52(10) ?
    O2 C1 O1 . . 125.58(11) ?
    O2 C1 C2 . . 116.84(10) ?
    C3 C2 C1 . . 120.06(11) ?
    C7 C2 C1 . . 119.83(11) ?
    C7 C2 C3 . . 119.96(11) ?
    C2 C3 H3 . . 119.9 ?
    C4 C3 C2 . . 120.18(11) ?
    C4 C3 H3 . . 119.9 ?
    C3 C4 C5 . . 119.70(11) ?
    C3 C4 H4 . . 120.1 ?
    C5 C4 H4 . . 120.1 ?
    C4 C5 C8 . . 121.27(12) ?
    C6 C5 C4 . . 120.33(11) ?
    C6 C5 C8 . . 118.41(12) ?
    C5 C6 C7 . . 120.04(11) ?
    C5 C6 H6 . . 120.0 ?
    C7 C6 H6 . . 120.0 ?
    C2 C7 C6 . . 119.75(11) ?
    C2 C7 H7 . . 120.1 ?
    C6 C7 H7 . . 120.1 ?
    O3 C8 C5 . . 124.84(13) ?
    O3 C8 H8 . . 120.3(10) ?
    C5 C8 H8 . . 114.8(10) ?
    N1 C9 C10 . . 123.26(11) ?
    N1 C9 H9 . . 118.4 ?
    C10 C9 H9 . . 118.4 ?
    C9 C10 C11 . . 118.10(11) ?
    C9 C10 C14 . . 117.60(11) ?
    C11 C10 C14 . . 124.27(11) ?
    C10 C11 H11 . . 120.5 ?
    C12 C11 C10 . . 119.07(12) ?
    C12 C11 H11 . . 120.5 ?
    C11 C12 H12 . . 120.5 ?
    C13 C12 C11 . . 119.01(12) ?
    C13 C12 H12 . . 120.5 ?
    N1 C13 C12 . . 122.50(11) ?
    N1 C13 H13 . . 118.7 ?
    C12 C13 H13 . . 118.7 ?
    O4 C14 N2 . . 122.48(11) ?
    O4 C14 C10 . . 119.74(11) ?
    N2 C14 C10 . . 117.73(11) ?
loop_
    _geom_torsion_atom_site_label_1
    _geom_torsion_atom_site_label_2
    _geom_torsion_atom_site_label_3
    _geom_torsion_atom_site_label_4
    _geom_torsion_site_symmetry_1
    _geom_torsion_site_symmetry_2
    _geom_torsion_site_symmetry_3
    _geom_torsion_site_symmetry_4
    _geom_torsion
    _geom_torsion_publ_flag
    O5 Co1 O1 C1 . . . . -153.43(10) ?
    O5 Co1 O1 C1 2 . . . 26.57(10) ?
    N1 Co1 O1 C1 . . . . 114.35(10) ?
    N1 Co1 O1 C1 2 . . . -65.65(10) ?
    O1 Co1 N1 C9 . . . . -143.16(9) ?
    O1 Co1 N1 C9 2 . . . 36.84(9) ?
    O1 Co1 N1 C13 . . . . 37.41(9) ?
    O1 Co1 N1 C13 2 . . . -142.59(9) ?
    O5 Co1 N1 C9 . . . . 128.90(9) ?
    O5 Co1 N1 C9 2 . . . -51.10(9) ?
    O5 Co1 N1 C13 . . . . -50.53(10) ?
    O5 Co1 N1 C13 2 . . . 129.47(10) ?
    Co1 O1 C1 O2 . . . . -20.75(17) ?
    Co1 O1 C1 C2 . . . . 156.34(8) ?
    Co1 N1 C9 C10 . . . . -178.76(9) ?
    C13 N1 C9 C10 . . . . 0.70(18) ?
    Co1 N1 C13 C12 . . . . 179.38(9) ?
    C9 N1 C13 C12 . . . . -0.06(18) ?
    O1 C1 C2 C3 . . . . 161.25(11) ?
    O1 C1 C2 C7 . . . . -23.31(17) ?
    O2 C1 C2 C3 . . . . -21.40(17) ?
    O2 C1 C2 C7 . . . . 154.03(12) ?
    C1 C2 C3 C4 . . . . 173.96(12) ?
    C7 C2 C3 C4 . . . . -1.47(19) ?
    C1 C2 C7 C6 . . . . -173.32(11) ?
    C3 C2 C7 C6 . . . . 2.12(19) ?
    C2 C3 C4 C5 . . . . -0.5(2) ?
    C6 C5 C4 C3 . . . . 1.9(2) ?
    C8 C5 C4 C3 . . . . -178.06(13) ?
    C4 C5 C8 O3 . . . . 4.7(3) ?
    C6 C5 C8 O3 . . . . -175.19(16) ?
    C7 C6 C5 C4 . . . . -1.2(2) ?
    C7 C6 C5 C8 . . . . 178.71(13) ?
    C5 C6 C7 C2 . . . . -0.78(19) ?
    C11 C10 C9 N1 . . . . -0.79(18) ?
    C14 C10 C9 N1 . . . . 177.53(11) ?
    C9 C10 C11 C12 . . . . 0.23(18) ?
    C14 C10 C11 C12 . . . . -177.97(12) ?
    C9 C10 C14 O4 . . . . -1.39(17) ?
    C9 C10 C14 N2 . . . . -179.18(11) ?
    C11 C10 C14 O4 . . . . 176.81(12) ?
    C11 C10 C14 N2 . . . . -0.97(18) ?
    C10 C11 C12 C13 . . . . 0.35(19) ?
    N1 C13 C12 C11 . . . . -0.5(2) ?
loop_
    _geom_hbond_atom_site_label_D
    _geom_hbond_atom_site_label_H
    _geom_hbond_atom_site_label_A
    _geom_hbond_site_symmetry_A
    _geom_hbond_distance_DH
    _geom_hbond_distance_HA
    _geom_hbond_distance_DA
    _geom_hbond_angle_DHA
    _geom_hbond_publ_flag
    N2 H21 O2 1_554 0.87(2) 2.078(19) 2.8834(15) 153(2) yes
    N2 H22 O4 2_454 0.86(2) 2.04(2) 2.8908(16) 167(2) yes
    O5 H51 O4 1_655 0.81(2) 2.08(2) 2.8583(13) 162.3(19) yes
    O5 H52 O2 2_555 0.87(2) 1.83(2) 2.6774(14) 164(2) yes
    C6 H6 O2 1_655 0.93 2.39 3.3123(17) 172 yes
    C13 H13 O3 2_665 0.93 2.47 3.3120(18) 150 yes
    C4 H4 Cg 2_567 0.93 2.72 3.6338(14) 167 yes
data_global
_journal_date_recd_electronic     2012-07-15
_journal_date_accepted     2012-07-15
_journal_name_full     'Acta Crystallographica, Section E'
_journal_year     2012
_journal_volume     68
_journal_issue      8
_journal_page_first     m1091
_journal_page_last     m1092
_journal_paper_category     QM
_journal_paper_doi     10.1107/S1600536812032205
_journal_coeditor_code     XU5597
_publ_contact_author
;
Dr. Tuncer H\"okelek
Hacettepe University
Department of Physics
06800 Beytepe
Ankara
Turkey
;
_publ_contact_author_email     merzifon@hacettepe.edu.tr
_publ_contact_author_fax     '90(312)2352550'
_publ_contact_author_phone     '90(312)2977242'
_publ_section_title
;\
Diaquabis(4-formylbenzoato-\k<i>O</i>^1^)bis(nicotinamide-\k<i>N</i>^1^)\
cobalt(II)
;
loop_
    _publ_author_name
    _publ_author_address
    'Sert\,celik, Mustafa'
;
Department of Chemistry
Kafkas University
36100 Kars
Turkey
;
    '\,Caylak Deliba\,s, Nagihan'
;
Department of Physics
Sakarya University
54187 Esentepe
Sakarya
Turkey
;
    'Necefo\(glu, Hacali'
;
Department of Chemistry
Kafkas University
36100 Kars
Turkey
;
    'H\"okelek, Tuncer'
;
Department of Physics
Hacettepe University
06800 Beytepe
Ankara
Turkey
;
