# Supplementary material for: Diaqua­bis­(4-formyl­benzoato-κO 1)bis­(nicotinamide-κN 1)cobalt(II)
Source: Acta Crystallogr Sect E Struct Rep Online. 2012 Jul 18;68(Pt 8):m1091–2. doi: 10.1107/S1600536812032205 (PMC3414145; doi:10.1107/S1600536812032205)
Supplement: Supplementary file 2 [file e-68-m1091-Isup2.hkl]

#
# h,k,l, Fc-squared, Fo-squared, sigma(Fo-squared) and status flag
#
data_I
_shelx_title ' ms3 in P -1'
_shelx_refln_list_code          4
_shelx_F_calc_maximum      134.96
_exptl_crystal_F_000       328.94
_reflns_d_resolution_high  0.7445
 
loop_
 _symmetry_equiv_pos_as_xyz
 'x, y, z'
 '-x, -y, -z'
 
_cell_length_a     7.7784
_cell_length_b     9.7988
_cell_length_c     9.8970
_cell_angle_alpha  78.080
_cell_angle_beta   71.395
_cell_angle_gamma  86.638
 
_shelx_F_squared_multiplier     1.000
 
loop_
 _refln_index_h
 _refln_index_k
 _refln_index_l
 _refln_F_squared_calc
 _refln_F_squared_meas
 _refln_F_squared_sigma
 _refln_observed_status
   1   0   0     1878.12     1875.03     19.10 o
   2   0   0     1753.25     1823.85     16.32 o
   3   0   0       63.28       88.99      1.21 o
   4   0   0       75.13       61.41      1.23 o
   5   0   0        5.01        4.97      0.50 o
   6   0   0      599.61      596.59     18.49 o
   7   0   0      779.91      776.84     22.67 o
   8   0   0      616.81      605.24     36.71 o
   9   0   0      287.91      291.95     13.29 o
  -9   1   0      214.35      199.50      7.30 o
  -8   1   0       34.48       34.53      3.07 o
  -7   1   0      769.94      733.05     25.10 o
  -6   1   0      359.88      331.01      5.17 o
  -5   1   0      120.35      117.94      2.87 o
  -4   1   0        7.12        6.99      0.52 o
  -3   1   0     4117.89     4150.34     94.39 o
  -2   1   0      379.99      403.73      4.18 o
  -1   1   0     3090.08     3098.49     26.39 o
   0   1   0     2271.41     2169.90     48.59 o
   1   1   0     2837.19     2824.97     21.63 o
   2   1   0      164.70      139.26      1.60 o
   3   1   0      561.69      563.68      6.04 o
   4   1   0      548.83      573.29      8.17 o
   5   1   0      375.78      368.97      4.02 o
   6   1   0      304.81      296.15      4.65 o
   7   1   0      742.39      714.26     16.46 o
   8   1   0      111.37      107.86      6.60 o
   9   1   0       45.67       50.78      6.00 o
  -9   2   0       49.60       61.59      4.18 o
  -8   2   0        3.43        3.68      1.79 o
  -7   2   0       11.34       10.73      1.43 o
  -6   2   0       15.40       27.87      1.31 o
  -5   2   0      684.85      720.38     10.38 o
  -4   2   0      895.74      974.21     13.40 o
  -3   2   0     1050.90     1034.52     12.58 o
  -2   2   0     1192.06     1225.57     13.15 o
  -1   2   0     3851.59     3918.50     31.38 o
   0   2   0      423.49      416.24      3.64 o
   1   2   0      361.86      314.64      2.69 o
   2   2   0      210.23      205.95      2.03 o
   3   2   0      267.01      253.91      3.01 o
   4   2   0     1082.90     1105.55     10.01 o
   5   2   0      727.94      748.20      9.95 o
   6   2   0        7.89        8.42      0.93 o
   7   2   0     1324.34     1288.74     17.59 o
   8   2   0       13.20       12.36      2.29 o
   9   2   0      147.26      155.65      6.70 o
  -9   3   0        5.65        9.17      2.03 o
  -8   3   0       54.15       49.79      3.39 o
  -7   3   0        2.36       -0.39      1.02 o
  -6   3   0      129.49      120.14      2.82 o
  -5   3   0      432.95      449.86      7.01 o
  -4   3   0      388.18      360.60      5.68 o
  -3   3   0      540.39      542.98      7.86 o
  -2   3   0     1344.50     1296.74     14.08 o
  -1   3   0     3772.43     3870.74     29.80 o
   0   3   0       93.84       93.13      1.23 o
   1   3   0      624.49      604.93      5.68 o
   2   3   0     1304.21     1321.66     11.21 o
   3   3   0       22.93       26.60      0.75 o
   4   3   0     1739.76     1783.23     16.81 o
   5   3   0       83.11       84.70      1.66 o
   6   3   0      202.82      197.08      4.98 o
   7   3   0       22.24       20.15      3.21 o
   8   3   0       86.07       56.75     16.41 o
   9   3   0       15.96       15.59      2.87 o
  -9   4   0       35.06       39.85      3.46 o
  -8   4   0       55.63       53.78      5.12 o
  -7   4   0      341.69      335.87     10.45 o
  -6   4   0      324.17      327.44      5.76 o
  -5   4   0      628.52      641.15      9.65 o
  -4   4   0        6.18        6.62      0.76 o
  -3   4   0       11.04        8.83      0.79 o
  -2   4   0      129.09      111.41      2.09 o
  -1   4   0       21.64       14.09      0.57 o
   0   4   0      393.80      385.19      3.92 o
   1   4   0     3168.78     3176.56     26.01 o
   2   4   0     3057.41     3208.77     27.87 o
   3   4   0     1227.63     1256.62     12.23 o
   4   4   0        0.76        1.80      0.61 o
   5   4   0      114.79      114.46      2.44 o
   6   4   0     1349.74     1301.85     21.63 o
   7   4   0       66.45       77.02      3.32 o
   8   4   0      121.74      122.65      4.14 o
   9   4   0      312.65      310.36      6.79 o
  -9   5   0       65.25       73.34      4.33 o
  -8   5   0       28.58       26.50      2.29 o
  -7   5   0      250.67      247.56     13.85 o
  -6   5   0       94.76       98.65      3.31 o
  -5   5   0      216.73      228.22      6.21 o
  -4   5   0      414.64      401.07      5.83 o
  -3   5   0       60.30       55.28      1.80 o
  -2   5   0      356.49      367.35      4.17 o
  -1   5   0        0.81        2.69      0.40 o
   0   5   0       12.57       22.87      1.67 o
   1   5   0      679.13      679.93      8.18 o
   2   5   0     1513.70     1564.33     16.06 o
   3   5   0       64.67       80.42      1.74 o
   4   5   0      143.29      137.44      2.42 o
   5   5   0      197.05      199.97      4.54 o
   6   5   0       26.85       27.45      2.26 o
   7   5   0       25.67       31.67      2.52 o
   8   5   0       24.83       24.65      2.34 o
   9   5   0      141.78      155.43      4.95 o
  -8   6   0       14.68       15.08      2.19 o
  -7   6   0       36.50       43.24      2.97 o
  -6   6   0        1.71        2.29      0.83 o
  -5   6   0      131.27      134.79      4.29 o
  -4   6   0       17.71       21.23      1.43 o
  -3   6   0        2.75        4.76      0.73 o
  -2   6   0      920.07      913.48     10.51 o
  -1   6   0      156.62      156.23      3.51 o
   0   6   0      311.85      317.92      6.80 o
   1   6   0      178.72      204.73      3.40 o
   2   6   0       97.63       90.13      2.10 o
   3   6   0        3.89        4.14      0.78 o
   4   6   0       22.65       21.48      1.37 o
   5   6   0      429.99      412.49      8.92 o
   6   6   0      249.82      248.82      6.53 o
   7   6   0       58.31       64.34      4.64 o
   8   6   0       92.84       89.43      4.09 o
  -8   7   0       26.85       39.98      5.57 o
  -7   7   0       11.75       13.28      2.10 o
  -6   7   0       18.86       20.62      2.61 o
  -5   7   0       85.26       84.53      3.28 o
  -4   7   0       36.26       38.69      2.04 o
  -3   7   0      278.76      262.30      8.30 o
  -2   7   0      490.60      499.65      5.83 o
  -1   7   0      433.12      444.14      7.63 o
   0   7   0       50.52       41.95      1.41 o
   1   7   0       42.90       54.61      1.61 o
   2   7   0       77.76       77.49      2.25 o
   3   7   0       43.91       47.77      2.14 o
   4   7   0        1.83        3.23      0.86 o
   5   7   0      429.17      428.03      7.19 o
   6   7   0      103.25      109.02      4.29 o
   7   7   0       24.46       24.99      2.61 o
   8   7   0        0.46       -0.40      1.43 o
  -7   8   0      109.96      109.82     16.50 o
  -6   8   0       68.03       65.05      3.36 o
  -5   8   0      473.21      472.99     10.04 o
  -4   8   0      152.00      151.14      4.85 o
  -3   8   0       23.89       22.87      2.05 o
  -2   8   0      133.11      133.76      2.63 o
  -1   8   0      106.12      105.46      2.56 o
   0   8   0      119.44      111.27      2.60 o
   1   8   0       18.20       14.08      1.33 o
   2   8   0      611.68      613.18      7.70 o
   3   8   0      236.49      242.11      4.88 o
   4   8   0       10.99       11.00      1.18 o
   5   8   0       29.67       35.27      2.18 o
   6   8   0       14.61       15.46      3.28 o
   7   8   0       30.74       26.74      3.30 o
  -7   9   0       60.82       62.63      4.16 o
  -6   9   0       98.02       99.19      5.76 o
  -5   9   0      367.68      371.23      8.79 o
  -4   9   0      445.20      431.30      9.68 o
  -3   9   0      100.84       95.18      3.84 o
  -2   9   0      239.29      244.37      8.02 o
  -1   9   0       55.84       54.01      2.38 o
   0   9   0      126.75      132.14      3.37 o
   1   9   0        1.62        1.97      0.90 o
   2   9   0       16.38       17.02      1.45 o
   3   9   0      184.58      184.94      4.35 o
   4   9   0      313.34      326.23      8.01 o
   5   9   0      138.50      125.71     10.19 o
   6   9   0      196.42      197.49      8.49 o
  -6  10   0       46.74       38.86      3.16 o
  -5  10   0      155.41      157.26      5.43 o
  -4  10   0       84.22       78.38      4.14 o
  -3  10   0      104.37      105.66      4.39 o
  -2  10   0      116.78      116.19      2.47 o
  -1  10   0       34.21       37.50      3.32 o
   0  10   0      219.33      214.03      4.62 o
   1  10   0       21.12       20.17      2.44 o
   2  10   0      458.00      462.95      7.39 o
   3  10   0      509.07      510.93     10.49 o
   4  10   0       50.92       47.56      2.96 o
   5  10   0       86.41       88.67      4.50 o
   6  10   0       38.60       47.06      4.38 o
  -5  11   0        5.52        7.32      1.91 o
  -4  11   0      144.48      144.84      5.41 o
  -3  11   0        9.03       10.42      1.96 o
  -2  11   0        5.01        8.76      1.88 o
  -1  11   0      314.86      313.23      8.41 o
   0  11   0      424.58      426.18      8.36 o
   1  11   0      249.16      249.66      6.40 o
   2  11   0      153.56      151.77      5.60 o
   3  11   0       43.88       41.72      3.23 o
   4  11   0       81.14       84.05      3.93 o
   5  11   0       25.99       28.25      3.68 o
  -3  12   0       37.74       39.37      3.50 o
  -2  12   0      133.76      126.60      5.25 o
  -1  12   0       41.02       46.80      2.59 o
   0  12   0      145.37      155.19      4.63 o
   1  12   0       16.82       19.20      1.85 o
   2  12   0       34.58       36.52      2.78 o
   3  12   0       56.18       41.99      5.41 o
  -2 -12   1       26.29       25.24      3.01 o
  -1 -12   1      149.91      156.02      4.80 o
   0 -12   1       56.54       61.37      3.52 o
   1 -12   1      305.83      313.81      9.44 o
   2 -12   1      145.18      144.24      5.67 o
   3 -12   1        4.62        2.23      2.63 o
  -4 -11   1        4.63        3.04      1.53 o
  -3 -11   1       21.05       20.20      2.52 o
  -2 -11   1       81.35       80.51      3.56 o
  -1 -11   1      125.26      127.24      6.96 o
   0 -11   1      549.01      546.27     10.02 o
   1 -11   1      217.95      220.15      5.24 o
   2 -11   1      103.06      110.11      4.64 o
   3 -11   1        5.15        4.64      1.64 o
   4 -11   1        3.10        4.40      1.69 o
   5 -11   1       50.07       54.69      5.13 o
  -5 -10   1       57.50       68.56      4.38 o
  -4 -10   1        0.91        0.40      1.25 o
  -3 -10   1      662.70      647.28     10.30 o
  -2 -10   1       11.27       11.65      1.65 o
  -1 -10   1       33.46       42.63      5.10 o
   0 -10   1        6.75        5.36      1.27 o
   1 -10   1      111.74      108.49      3.36 o
   2 -10   1       55.94       52.14      3.39 o
   3 -10   1       21.15       20.81      2.31 o
   4 -10   1        8.90        8.97      2.18 o
   5 -10   1       82.62       81.27      4.11 o
   6 -10   1      137.47      136.19      5.10 o
  -6  -9   1      130.42      131.18      5.23 o
  -5  -9   1       28.71       27.71      2.72 o
  -4  -9   1      137.38      138.00      4.28 o
  -3  -9   1      120.51      117.83      3.43 o
  -2  -9   1      180.10      178.19      4.59 o
  -1  -9   1      168.39      173.51      3.62 o
   0  -9   1       28.03       28.86      1.78 o
   1  -9   1       90.32       86.38      2.84 o
   2  -9   1       59.24       59.86      1.95 o
   3  -9   1       78.95       82.37      3.62 o
   4  -9   1      100.49      101.47      4.14 o
   5  -9   1      256.45      254.19      6.87 o
   6  -9   1      169.27      176.01      5.54 o
   7  -9   1      147.36      157.32      5.24 o
  -7  -8   1       53.34       64.50      6.55 o
  -6  -8   1       49.42       41.14      8.87 o
  -5  -8   1      214.99      209.12      5.29 o
  -4  -8   1      125.09      125.59      3.86 o
  -3  -8   1      641.45      626.08      9.48 o
  -2  -8   1      522.84      528.82      8.21 o
  -1  -8   1      286.14      281.97      4.69 o
   0  -8   1      140.93      142.63      3.38 o
   1  -8   1      185.79      180.99      5.00 o
   2  -8   1      546.19      559.01      7.57 o
   3  -8   1       70.07       69.86      3.08 o
   4  -8   1      993.32      946.13     17.19 o
   5  -8   1       41.15       42.76      2.76 o
   6  -8   1      231.66      230.08      6.19 o
   7  -8   1        9.92       10.95      3.23 o
  -7  -7   1      205.08      223.64      6.74 o
  -6  -7   1      531.16      534.77     13.93 o
  -5  -7   1      511.70      489.37     10.67 o
  -4  -7   1       36.80       35.59      1.84 o
  -3  -7   1      176.05      180.47      3.60 o
  -2  -7   1       45.39       46.53      1.86 o
  -1  -7   1      358.68      370.15      5.04 o
   0  -7   1       28.01       29.16      1.13 o
   1  -7   1     1335.50     1365.60     14.30 o
   2  -7   1      935.70      908.36     10.49 o
   3  -7   1     1154.62     1143.12     17.01 o
   4  -7   1        1.83        2.30      0.83 o
   5  -7   1       19.29       22.16      1.91 o
   6  -7   1       28.75       31.39      2.26 o
   7  -7   1       26.70       28.32      2.24 o
   8  -7   1       48.62       56.64      4.66 o
  -8  -6   1       30.11       28.16      2.73 o
  -7  -6   1       34.72       32.51      2.77 o
  -6  -6   1      217.99      215.69      6.12 o
  -5  -6   1      260.39      252.82      5.45 o
  -4  -6   1       74.71       83.66      2.33 o
  -3  -6   1      178.56      177.36      4.48 o
  -2  -6   1       16.05       22.73      1.30 o
  -1  -6   1      463.44      457.31      5.69 o
   0  -6   1      167.37      183.70      2.52 o
   1  -6   1        4.06        0.98      0.43 o
   2  -6   1      639.36      594.87     10.99 o
   3  -6   1        1.64        1.42      0.68 o
   4  -6   1      396.76      411.09      9.44 o
   5  -6   1      284.98      296.61      5.48 o
   6  -6   1      359.44      356.49      6.35 o
   7  -6   1       81.69       81.39      2.66 o
   8  -6   1       30.38       29.76      2.02 o
  -8  -5   1        0.96        0.29      1.29 o
  -7  -5   1       17.40       14.59      1.94 o
  -6  -5   1       29.69       25.83      2.26 o
  -5  -5   1        1.13        0.83      0.85 o
  -4  -5   1        0.74       -0.09      0.50 o
  -3  -5   1        1.74        0.83      0.57 o
  -2  -5   1      343.56      282.77      4.23 o
  -1  -5   1      819.16      789.31      9.30 o
   0  -5   1       18.43       12.87      0.66 o
   1  -5   1       47.07       48.81      1.15 o
   2  -5   1      257.25      237.86      3.80 o
   3  -5   1      121.13      109.84      2.59 o
   4  -5   1       52.00       52.91      1.75 o
   5  -5   1       26.20       26.83      1.19 o
   6  -5   1      497.68      497.87      8.15 o
   7  -5   1       90.31       94.48      2.64 o
   8  -5   1      144.24      147.71      4.52 o
   9  -5   1       24.65       24.62      2.57 o
  -9  -4   1       57.28       52.61      5.14 o
  -8  -4   1       88.71       81.83      3.62 o
  -7  -4   1       95.73       89.28      3.62 o
  -6  -4   1        0.62        1.79      1.08 o
  -5  -4   1      407.14      404.23      9.74 o
  -4  -4   1       13.37       12.42      0.73 o
  -3  -4   1      849.74      840.90     10.02 o
  -2  -4   1       21.81       45.91      1.14 o
  -1  -4   1      799.48      782.80      8.35 o
   0  -4   1     1016.22     1018.68      9.95 o
   1  -4   1       74.21       82.87      1.24 o
   2  -4   1       41.30       35.24      1.11 o
   3  -4   1      282.89      255.42      4.31 o
   4  -4   1        1.23        1.73      0.51 o
   5  -4   1       51.14       58.51      1.71 o
   6  -4   1       84.81       88.31      2.30 o
   7  -4   1      216.89      201.56      3.78 o
   8  -4   1        0.77        0.62      1.28 o
   9  -4   1       55.84       63.32      3.74 o
  -9  -3   1       36.65       34.55      4.36 o
  -8  -3   1       31.86       32.54      2.31 o
  -7  -3   1       94.51       97.02      3.57 o
  -6  -3   1      656.11      626.43     11.70 o
  -5  -3   1      885.64      857.47     18.50 o
  -4  -3   1      218.06      199.16      2.97 o
  -3  -3   1      502.63      476.42      5.91 o
  -2  -3   1      143.53      181.47      2.35 o
  -1  -3   1       95.54       80.44      1.15 o
   0  -3   1       14.50       13.08      0.48 o
   1  -3   1       95.64      102.06      1.27 o
   2  -3   1      240.68      239.41      7.02 o
   3  -3   1     1121.70     1087.63     14.72 o
   4  -3   1      365.67      335.69      5.18 o
   5  -3   1        3.04        3.81      0.58 o
   6  -3   1      100.94       91.51      2.27 o
   7  -3   1        1.32        0.12      0.59 o
   8  -3   1       17.96       16.25      1.72 o
   9  -3   1        8.44       10.80      2.00 o
  -9  -2   1       61.46       63.79      4.96 o
  -8  -2   1      267.91      262.91      5.74 o
  -7  -2   1       30.14       26.86      1.97 o
  -6  -2   1        0.71        0.59      0.62 o
  -5  -2   1      355.31      362.39      6.39 o
  -4  -2   1      771.98      763.61      9.47 o
  -3  -2   1      858.78      954.55      8.75 o
  -2  -2   1      652.25      650.05      6.10 o
  -1  -2   1      274.05      268.62      2.50 o
   0  -2   1       13.26       25.92      0.61 o
   1  -2   1      762.88      833.18      7.73 o
   2  -2   1       12.51       10.73      1.16 o
   3  -2   1      295.54      271.17      4.81 o
   4  -2   1     5123.70     5438.09     70.02 o
   5  -2   1       15.96       17.54      0.97 o
   6  -2   1      202.66      233.10      3.85 o
   7  -2   1      406.30      378.43      5.80 o
   8  -2   1      112.68      109.07      4.72 o
   9  -2   1       10.84       14.11      2.20 o
  -9  -1   1        9.21        8.78      2.39 o
  -8  -1   1      164.15      164.40      6.56 o
  -7  -1   1        0.66        0.75      0.50 o
  -6  -1   1      182.40      186.43      3.93 o
  -5  -1   1      186.77      191.12      3.65 o
  -4  -1   1       99.18      115.65      2.55 o
  -3  -1   1      917.41      968.57     12.87 o
  -2  -1   1      193.64      196.36      2.29 o
  -1  -1   1        1.11        1.17      0.22 o
   0  -1   1      109.37      103.85      1.20 o
   1  -1   1     5257.22     5261.44     85.96 o
   2  -1   1       23.12       20.87      1.21 o
   3  -1   1     1082.50     1119.25     14.75 o
   4  -1   1     1002.03      945.21     11.58 o
   5  -1   1       84.40       92.24      2.18 o
   6  -1   1       70.04       56.89      1.61 o
   7  -1   1       50.54       53.67      1.69 o
   8  -1   1       87.88       87.15      4.10 o
   9  -1   1       40.28       37.33      3.35 o
  10  -1   1       66.67       68.92      5.38 o
  -9   0   1       14.83       10.52      2.43 o
  -8   0   1      368.90      354.29     10.41 o
  -7   0   1      104.57      100.54      4.61 o
  -6   0   1       20.82       16.97      0.95 o
  -5   0   1      222.69      228.45      3.06 o
  -4   0   1       12.26       23.75      0.87 o
  -3   0   1      508.39      515.27      5.56 o
  -2   0   1      124.16       92.97      1.50 o
  -1   0   1     4374.70     4598.26     43.10 o
   0   0   1     1270.43     1338.79     22.33 o
   1   0   1      198.83      212.90      3.16 o
   2   0   1      472.40      508.89      5.52 o
   3   0   1        1.04        3.03      0.32 o
   4   0   1     1158.32     1275.88     19.00 o
   5   0   1       98.03      107.00      2.51 o
   6   0   1       82.78       81.03      2.21 o
   7   0   1        0.78        0.27      0.74 o
   8   0   1      139.04      133.48      5.30 o
   9   0   1       27.16       29.69      5.23 o
  10   0   1       37.05       42.02      4.51 o
  -9   1   1       15.22       15.15      2.77 o
  -8   1   1      376.05      365.95     10.48 o
  -7   1   1     1150.67     1111.21     20.57 o
  -6   1   1      208.37      209.42      5.13 o
  -5   1   1       56.58       59.68      1.74 o
  -4   1   1     1602.46     1702.80     18.55 o
  -3   1   1      920.89      954.08      8.94 o
  -2   1   1      297.48      310.14      3.13 o
  -1   1   1     1104.55     1132.88      9.23 o
   0   1   1       68.86       69.96      0.83 o
   1   1   1     1062.16     1045.35      9.44 o
   2   1   1     1678.35     1717.93     14.61 o
   3   1   1      407.76      402.41      4.08 o
   4   1   1     1672.98     1725.10     16.81 o
   5   1   1      402.96      422.90      5.85 o
   6   1   1      200.84      205.04      3.44 o
   7   1   1       16.32       14.51      2.05 o
   8   1   1      450.02      414.32     11.16 o
   9   1   1       28.54       28.48      3.14 o
  10   1   1       56.10       73.31      6.79 o
  -9   2   1       39.46       32.33      3.40 o
  -8   2   1      412.92      376.65     10.61 o
  -7   2   1      283.15      307.83      9.75 o
  -6   2   1      101.03      103.70      3.52 o
  -5   2   1       97.28      102.22      2.15 o
  -4   2   1      123.17      110.57      2.13 o
  -3   2   1     1722.57     1760.32     18.64 o
  -2   2   1     1635.11     1709.06     14.68 o
  -1   2   1    11198.79    10917.00     92.78 o
   0   2   1     2399.47     2475.88     17.50 o
   1   2   1      957.22      934.98      7.15 o
   2   2   1        9.24        8.61      0.49 o
   3   2   1      119.31      146.25      2.74 o
   4   2   1      321.39      327.23      3.68 o
   5   2   1     1683.28     1659.65     16.61 o
   6   2   1     1969.77     1957.48     29.53 o
   7   2   1     1152.00     1102.79     23.42 o
   8   2   1      300.31      278.18      8.68 o
   9   2   1      152.85      154.71     12.83 o
  -9   3   1       83.54       88.80      9.60 o
  -8   3   1        7.71       10.33      2.03 o
  -7   3   1      537.04      522.57     11.38 o
  -6   3   1      195.52      198.70      4.02 o
  -5   3   1       46.37       42.16      1.64 o
  -4   3   1       13.89       15.58      0.91 o
  -3   3   1     1606.87     1629.86     17.74 o
  -2   3   1      351.89      342.81      3.38 o
  -1   3   1     4120.42     4236.39     31.21 o
   0   3   1     4808.31     4780.05     36.64 o
   1   3   1     1008.76     1066.17      8.28 o
   2   3   1      640.27      600.65      5.14 o
   3   3   1      601.36      608.75      6.25 o
   4   3   1      706.79      705.88      7.24 o
   5   3   1     1518.10     1491.25     17.79 o
   6   3   1     1516.81     1491.69     20.25 o
   7   3   1       15.54       15.63      1.17 o
   8   3   1      270.04      269.78      8.78 o
   9   3   1      122.15      117.88      5.83 o
  -9   4   1        1.50        0.53      1.55 o
  -8   4   1       38.34       38.81      2.78 o
  -7   4   1      132.45      129.48      4.95 o
  -6   4   1      932.09      929.38     15.97 o
  -5   4   1      102.92      109.36      2.76 o
  -4   4   1       25.47       29.04      2.15 o
  -3   4   1      881.83      855.52     10.80 o
  -2   4   1        0.96        1.86      0.35 o
  -1   4   1      459.46      472.20      5.17 o
   0   4   1      239.09      218.83      2.41 o
   1   4   1      502.33      520.03      5.47 o
   2   4   1     3855.53     3995.91     34.46 o
   3   4   1      436.27      429.76      6.85 o
   4   4   1      200.43      198.41      3.03 o
   5   4   1        0.77        1.51      0.58 o
   6   4   1      287.74      274.48      6.52 o
   7   4   1       36.87       33.86      2.67 o
   8   4   1       19.61       19.54      2.41 o
   9   4   1      125.54      131.73      6.37 o
  -8   5   1        6.39        7.94      1.63 o
  -7   5   1       34.10       32.20      4.44 o
  -6   5   1      566.60      584.25     11.08 o
  -5   5   1      708.56      713.85     10.98 o
  -4   5   1      401.64      398.32      6.72 o
  -3   5   1       53.73       52.66      1.44 o
  -2   5   1       46.45       60.98      1.26 o
  -1   5   1      449.11      552.62      5.77 o
   0   5   1      121.06      119.39      1.79 o
   1   5   1      740.00      777.99      8.51 o
   2   5   1      223.07      224.60      3.40 o
   3   5   1      171.09      172.76      2.48 o
   4   5   1      117.51      123.39      4.86 o
   5   5   1       15.92       15.77      1.42 o
   6   5   1      272.08      270.07      6.54 o
   7   5   1       16.06       16.83      1.86 o
   8   5   1        4.61        2.37      1.26 o
   9   5   1      264.34      246.27      8.96 o
  -8   6   1       34.29       35.51      3.78 o
  -7   6   1       61.41       67.55      3.90 o
  -6   6   1       92.96       82.09      3.20 o
  -5   6   1      348.97      338.38      7.41 o
  -4   6   1      792.31      775.60     12.41 o
  -3   6   1      398.94      394.75      7.38 o
  -2   6   1       33.73       21.09      0.89 o
  -1   6   1      958.74      961.45      9.58 o
   0   6   1      298.84      301.82      3.55 o
   1   6   1      862.55      875.23     10.40 o
   2   6   1      162.90      171.43      3.31 o
   3   6   1       35.17       39.91      1.78 o
   4   6   1        7.62        8.01      0.95 o
   5   6   1      116.33      122.19      3.83 o
   6   6   1      334.58      326.89      7.68 o
   7   6   1      290.45      287.50      7.21 o
   8   6   1      193.17      194.70      5.86 o
   9   6   1      294.80      313.21     11.23 o
  -8   7   1      107.44      110.64      4.08 o
  -7   7   1       77.52       81.91      3.45 o
  -6   7   1       93.53       97.39      3.13 o
  -5   7   1       11.79       12.88      1.64 o
  -4   7   1      304.66      308.72      7.11 o
  -3   7   1       27.08       30.14      1.85 o
  -2   7   1      429.67      432.12      5.26 o
  -1   7   1      193.96      179.30      2.85 o
   0   7   1      281.06      272.69      3.45 o
   1   7   1      278.67      286.39      4.15 o
   2   7   1      496.05      487.23      6.20 o
   3   7   1      202.21      195.65      3.31 o
   4   7   1      225.03      224.38      4.14 o
   5   7   1        1.90        1.97      1.02 o
   6   7   1       29.01       32.65      2.67 o
   7   7   1      149.07      146.68      5.08 o
   8   7   1      104.05      110.55      4.61 o
  -7   8   1       36.89       45.44      3.75 o
  -6   8   1        4.37        5.76      1.70 o
  -5   8   1      476.78      457.73      9.91 o
  -4   8   1       55.13       59.50      3.06 o
  -3   8   1      167.11      164.77      4.92 o
  -2   8   1       88.87       93.41      2.67 o
  -1   8   1      137.16      136.84      3.33 o
   0   8   1       13.81       16.72      1.19 o
   1   8   1       43.45       48.89      1.94 o
   2   8   1      330.07      327.25      4.82 o
   3   8   1        0.87        2.07      0.84 o
   4   8   1      514.71      515.48      7.57 o
   5   8   1        1.99        1.25      0.98 o
   6   8   1      113.56      108.91      5.50 o
   7   8   1       33.08       34.37      3.02 o
   8   8   1       13.02       14.03      3.38 o
  -6   9   1        0.44       -0.76      1.26 o
  -5   9   1      265.35      264.80      7.12 o
  -4   9   1       95.87       97.52      3.98 o
  -3   9   1      107.22      107.26      4.11 o
  -2   9   1       18.22       18.84      1.19 o
  -1   9   1      118.27      114.90      3.32 o
   0   9   1      183.32      180.47      3.98 o
   1   9   1       16.60       16.17      1.29 o
   2   9   1      105.58      106.54      2.87 o
   3   9   1      500.04      517.09      8.19 o
   4   9   1      255.60      255.75      5.99 o
   5   9   1      134.37      126.00      6.21 o
   6   9   1        2.85        0.46      1.75 o
   7   9   1        1.62        2.32      1.94 o
  -6  10   1       17.31       20.76      2.47 o
  -5  10   1        3.43        4.47      1.65 o
  -4  10   1       24.55       27.83      2.65 o
  -3  10   1       13.28       14.96      2.09 o
  -2  10   1        1.60        2.76      0.91 o
  -1  10   1       17.32       21.51      1.76 o
   0  10   1      251.02      241.56      5.54 o
   1  10   1       12.22       13.71      1.80 o
   2  10   1      690.03      708.17     10.86 o
   3  10   1        2.78        1.57      0.86 o
   4  10   1       77.50       74.07      3.62 o
   5  10   1        5.06        4.37      1.52 o
   6  10   1       14.60       16.52      3.01 o
  -5  11   1      134.64      131.53      5.24 o
  -4  11   1       73.60       82.49      4.26 o
  -3  11   1       31.89       34.16      3.00 o
  -2  11   1        5.43        2.41      0.83 o
  -1  11   1      498.50      491.33      9.07 o
   0  11   1      116.54      118.19      3.85 o
   1  11   1      256.01      254.66      6.05 o
   2  11   1       27.65       27.58      2.76 o
   3  11   1       98.34       94.01      3.69 o
   4  11   1      134.60      135.99      4.59 o
   5  11   1       22.45       24.02      2.52 o
  -3  12   1      222.23      237.67     11.41 o
  -2  12   1       86.95       87.35      4.73 o
  -1  12   1       64.35       72.25      3.20 o
   0  12   1      122.65      128.82      4.22 o
   1  12   1       86.63       85.38      3.68 o
   2  12   1       29.58       31.21      3.89 o
   3  12   1       51.29       49.13      7.23 o
   4  12   1      131.98      128.72      6.35 o
  -1 -12   2       48.37       48.64      4.91 o
   0 -12   2       29.40       30.74      2.72 o
   1 -12   2      156.66      165.25      4.89 o
   2 -12   2       49.56       44.65      3.69 o
  -3 -11   2       37.30       41.48      3.34 o
  -2 -11   2      442.72      438.32     10.06 o
  -1 -11   2        1.73        2.24      1.56 o
   0 -11   2       14.08       16.85      2.09 o
   1 -11   2       15.41       12.51      1.71 o
   2 -11   2        6.96        7.70      1.88 o
   3 -11   2       10.63       14.28      2.20 o
   4 -11   2       23.12       23.38      2.68 o
  -5 -10   2       74.47       81.99      6.98 o
  -4 -10   2      111.73      119.89      4.24 o
  -3 -10   2       65.66       68.74      3.45 o
  -2 -10   2        9.32        8.11      1.51 o
  -1 -10   2       15.76       14.69      1.71 o
   0 -10   2        0.48       -0.15      1.11 o
   1 -10   2      143.34      146.74      5.94 o
   2 -10   2       33.50       32.01      4.79 o
   3 -10   2        3.57        4.32      1.51 o
   4 -10   2       79.33       79.63      4.09 o
   5 -10   2      211.83      217.45      6.57 o
   6 -10   2       56.09       61.82      3.65 o
  -6  -9   2       84.10       88.15      8.40 o
  -5  -9   2        0.46        1.70      1.53 o
  -4  -9   2       10.41       14.69      1.91 o
  -3  -9   2        9.92        5.92      1.27 o
  -2  -9   2      419.40      420.71      7.25 o
  -1  -9   2      378.48      381.61      7.43 o
   0  -9   2      127.20      122.73      4.35 o
   1  -9   2      360.14      357.99      6.83 o
   2  -9   2       91.46       83.88      3.69 o
   3  -9   2        0.76        0.85      1.12 o
   4  -9   2        4.03        3.33      1.29 o
   5  -9   2      455.87      460.53     10.23 o
   6  -9   2      134.68      142.39      4.88 o
   7  -9   2      288.69      300.35      7.66 o
  -6  -8   2       80.55       95.31      5.28 o
  -5  -8   2       79.64       85.57      4.06 o
  -4  -8   2       68.97       76.88      3.39 o
  -3  -8   2       12.09       15.87      1.51 o
  -2  -8   2      175.64      174.52      3.95 o
  -1  -8   2      260.20      261.23      4.93 o
   0  -8   2       75.06       68.26      2.50 o
   1  -8   2      363.57      361.15      5.74 o
   2  -8   2      299.21      284.36     10.52 o
   3  -8   2      179.38      173.80      5.11 o
   4  -8   2       59.87       57.27      3.02 o
   5  -8   2        6.57        8.56      1.47 o
   6  -8   2       80.43       81.33      3.41 o
   7  -8   2        0.49        2.03      1.21 o
  -7  -7   2       55.65       59.80      4.70 o
  -6  -7   2      354.84      353.85     10.16 o
  -5  -7   2      176.09      187.33      4.96 o
  -4  -7   2      203.27      194.49      5.28 o
  -3  -7   2       63.83       65.80      2.18 o
  -2  -7   2       71.73       78.02      2.23 o
  -1  -7   2       29.21       26.15      1.54 o
   0  -7   2      103.01      100.76      2.14 o
   1  -7   2      265.67      269.77      6.10 o
   2  -7   2      464.23      446.58      8.88 o
   3  -7   2      397.08      379.45      7.60 o
   4  -7   2      154.71      167.21      3.89 o
   5  -7   2      224.20      224.68      4.71 o
   6  -7   2      116.47      115.44      3.81 o
   7  -7   2       41.07       42.64      2.46 o
   8  -7   2       70.12       73.01      5.70 o
  -7  -6   2        7.91        7.56      1.69 o
  -6  -6   2      439.61      422.34      9.60 o
  -5  -6   2      163.66      164.31      4.44 o
  -4  -6   2      591.33      567.85      7.88 o
  -3  -6   2        1.81        0.45      0.66 o
  -2  -6   2      288.21      297.58      4.66 o
  -1  -6   2      646.57      654.44      8.98 o
   0  -6   2       78.57       74.42      1.51 o
   1  -6   2       43.74       36.43      1.66 o
   2  -6   2      228.79      240.35      5.26 o
   3  -6   2      698.66      691.03     14.24 o
   4  -6   2      304.41      308.12      5.58 o
   5  -6   2      198.24      199.75      4.66 o
   6  -6   2      219.39      225.96      4.47 o
   7  -6   2      157.02      158.99      3.56 o
   8  -6   2       78.47       77.72      3.09 o
  -8  -5   2      207.16      225.62      6.62 o
  -7  -5   2      254.59      235.44      6.61 o
  -6  -5   2       15.52       12.98      3.87 o
  -5  -5   2       80.25       77.42      2.86 o
  -4  -5   2       23.09       16.59      1.22 o
  -3  -5   2      287.89      278.32      4.41 o
  -2  -5   2     1155.45     1221.24     14.05 o
  -1  -5   2     1731.81     1722.99     18.98 o
   0  -5   2      811.94      803.90      8.14 o
   1  -5   2     1874.06     1926.23     19.18 o
   2  -5   2      301.45      313.30      4.77 o
   3  -5   2     1231.19     1230.93     17.25 o
   4  -5   2        1.46        1.96      0.59 o
   5  -5   2       51.02       52.26      2.57 o
   6  -5   2      332.64      340.17      5.76 o
   7  -5   2      342.02      351.92      9.22 o
   8  -5   2      332.31      317.64      5.79 o
   9  -5   2      180.70      190.64      9.88 o
  -8  -4   2      236.94      245.82      7.26 o
  -7  -4   2       67.25       61.00      3.34 o
  -6  -4   2      427.98      382.15     28.31 o
  -5  -4   2      108.63      105.12      6.87 o
  -4  -4   2     1201.24     1223.37     17.75 o
  -3  -4   2        8.06        4.65      0.69 o
  -2  -4   2      675.15      666.23      8.13 o
  -1  -4   2      612.05      643.73      7.13 o
   0  -4   2     1035.27     1013.17      9.24 o
   1  -4   2      232.22      230.63      2.58 o
   2  -4   2      244.47      234.47      3.53 o
   3  -4   2     1309.67     1340.13     18.29 o
   4  -4   2      287.74      274.35      4.52 o
   5  -4   2      111.26      106.77      2.24 o
   6  -4   2      231.65      224.03      4.00 o
   7  -4   2      151.91      156.86      3.04 o
   8  -4   2       26.35       35.22      1.67 o
   9  -4   2       10.86        8.19      1.59 o
  -8  -3   2        1.42        2.98      1.36 o
  -7  -3   2      391.42      374.78      8.38 o
  -6  -3   2       64.54       69.73      3.06 o
  -5  -3   2      226.15      246.68      5.84 o
  -4  -3   2      821.17      831.24      9.98 o
  -3  -3   2       73.34       52.99      1.55 o
  -2  -3   2       32.23       44.74      1.18 o
  -1  -3   2       83.73       82.49      1.45 o
   0  -3   2       16.47       13.43      0.65 o
   1  -3   2       11.07       22.17      0.78 o
   2  -3   2        6.93       14.17      0.73 o
   3  -3   2      491.35      450.30      7.35 o
   4  -3   2      508.76      509.98     11.63 o
   5  -3   2      577.80      564.11      9.69 o
   6  -3   2       34.35       40.66      1.32 o
   7  -3   2       17.69       23.88      1.20 o
   8  -3   2      116.72      105.48      2.81 o
   9  -3   2        1.26        0.77      1.25 o
  -9  -2   2        7.47        5.06      2.33 o
  -8  -2   2        8.80        7.89      2.11 o
  -7  -2   2       25.84       25.48      2.08 o
  -6  -2   2       61.84       68.44      2.87 o
  -5  -2   2       12.76       11.40      1.21 o
  -4  -2   2      606.14      613.62     13.94 o
  -3  -2   2       36.11       20.54      0.92 o
  -2  -2   2      207.31      271.02      3.40 o
  -1  -2   2      554.54      583.70      5.82 o
   0  -2   2     1883.18     2057.72     18.54 o
   1  -2   2      704.12      707.79      6.61 o
   2  -2   2      425.34      451.53      6.41 o
   3  -2   2     1923.37     1962.55     53.14 o
   4  -2   2       82.13       80.65      4.32 o
   5  -2   2       41.13       37.13      1.11 o
   6  -2   2       13.79       11.58      0.88 o
   7  -2   2      362.11      340.15      5.26 o
   8  -2   2       74.92       80.01      3.59 o
   9  -2   2       21.30       18.83      2.27 o
  10  -2   2        0.62        0.93      1.47 o
  -9  -1   2       12.87       13.60      2.79 o
  -8  -1   2      149.86      147.83      6.40 o
  -7  -1   2      154.35      157.38      4.37 o
  -6  -1   2      331.15      330.83      5.96 o
  -5  -1   2       36.33       41.71      2.02 o
  -4  -1   2      437.13      428.80      5.23 o
  -3  -1   2      396.53      490.97      6.40 o
  -2  -1   2        1.10        2.96      0.48 o
  -1  -1   2      657.08      689.86      6.28 o
   0  -1   2    18214.55    17573.00    192.92 o
   1  -1   2     2584.27     2748.71     27.99 o
   2  -1   2     1512.71     1566.71     23.31 o
   3  -1   2       55.43       45.46      2.48 o
   4  -1   2       33.53       68.37      2.09 o
   5  -1   2       46.68       55.90      2.00 o
   6  -1   2       21.03       17.55      1.09 o
   7  -1   2        0.77        1.24      0.66 o
   8  -1   2      391.44      405.67     16.61 o
   9  -1   2       75.25       76.52      4.14 o
  10  -1   2       37.01       34.33      3.37 o
  -9   0   2       93.81       90.11     11.45 o
  -8   0   2        0.99        0.30      1.54 o
  -7   0   2      146.97      140.81      4.10 o
  -6   0   2      512.40      467.11      6.63 o
  -5   0   2        2.86        2.07      0.51 o
  -4   0   2       78.16       69.53      1.52 o
  -3   0   2     2558.45     2735.74     26.50 o
  -2   0   2        8.52        2.56      0.53 o
  -1   0   2     2770.63     2795.34     28.58 o
   0   0   2       10.87       15.60      0.99 o
   1   0   2     1579.71     1648.21     13.13 o
   2   0   2      140.42      140.80      1.81 o
   3   0   2     1761.15     1789.25     33.85 o
   4   0   2       63.63       68.37      1.43 o
   5   0   2      284.24      270.52      3.99 o
   6   0   2       30.84       31.96      1.40 o
   7   0   2       18.51       17.47      1.52 o
   8   0   2       97.39       91.30      4.15 o
   9   0   2        5.01        3.89      1.61 o
  10   0   2       64.19       74.94      4.58 o
  -9   1   2      125.92      140.04      6.50 o
  -8   1   2        4.06        4.31      1.84 o
  -7   1   2        2.51        2.72      1.17 o
  -6   1   2       49.26       52.55      1.67 o
  -5   1   2       16.88       20.27      0.92 o
  -4   1   2     1342.64     1476.08     17.37 o
  -3   1   2     1896.51     1976.20     19.31 o
  -2   1   2     1315.02     1373.82     13.55 o
  -1   1   2     1057.59     1097.12     11.69 o
   0   1   2      113.78      130.63      1.68 o
   1   1   2      427.27      424.65      3.50 o
   2   1   2      777.45      860.56      7.94 o
   3   1   2     1353.77     1467.01     13.43 o
   4   1   2      632.91      642.12      8.03 o
   5   1   2      991.49      977.28     13.99 o
   6   1   2       11.37       13.72      1.34 o
   7   1   2      408.69      386.74      9.95 o
   8   1   2       76.52       67.76      3.92 o
   9   1   2      207.99      208.28      7.30 o
  10   1   2       48.09       50.17      9.40 o
  -9   2   2       30.60       28.11      3.92 o
  -8   2   2        0.60        1.63      1.58 o
  -7   2   2      188.08      177.38      5.10 o
  -6   2   2      127.47      127.12      4.28 o
  -5   2   2        3.52        4.70      0.60 o
  -4   2   2      183.08      171.15      2.38 o
  -3   2   2      959.81      995.71      9.54 o
  -2   2   2     3269.11     3241.10     29.20 o
  -1   2   2     1313.25     1320.22     12.23 o
   0   2   2      191.91      198.47      2.03 o
   1   2   2      490.34      462.65      4.36 o
   2   2   2       16.82        9.84      0.49 o
   3   2   2        6.86        5.90      0.74 o
   4   2   2     1651.91     1728.32     18.30 o
   5   2   2      140.45      145.14      2.16 o
   6   2   2     1270.83     1256.68     20.58 o
   7   2   2        3.16        3.59      2.07 o
   8   2   2       98.14       87.61      4.35 o
   9   2   2        6.40        5.06      1.79 o
  10   2   2      228.24      228.50      8.43 o
  -9   3   2      106.51      106.00      7.37 o
  -8   3   2      170.59      160.62      6.52 o
  -7   3   2      129.37      114.79      6.55 o
  -6   3   2      456.29      460.42     25.14 o
  -5   3   2      395.65      389.86      6.57 o
  -4   3   2        3.76        3.12      0.37 o
  -3   3   2       84.45       82.52      1.37 o
  -2   3   2      866.60      848.77      7.79 o
  -1   3   2      184.85      181.21      2.69 o
   0   3   2       31.72       25.07      0.90 o
   1   3   2     4841.42     4841.04     41.22 o
   2   3   2      290.00      277.52      2.84 o
   3   3   2     3816.64     3998.06     34.02 o
   4   3   2      133.16      141.90      2.17 o
   5   3   2      903.05      874.73     10.09 o
   6   3   2      511.31      487.33     14.42 o
   7   3   2        0.71        1.25      0.49 o
   8   3   2       46.19       42.27      4.58 o
   9   3   2      108.06      109.76      5.49 o
  10   3   2      273.17      266.93     12.60 o
  -8   4   2      395.52      368.57     15.42 o
  -7   4   2      275.56      258.47      7.90 o
  -6   4   2      387.35      370.60      9.74 o
  -5   4   2      220.84      216.64      7.37 o
  -4   4   2      432.30      434.57      6.32 o
  -3   4   2      284.62      274.56      3.59 o
  -2   4   2     2607.44     2691.71     24.56 o
  -1   4   2     2026.47     2059.45     18.92 o
   0   4   2      227.99      280.89      3.11 o
   1   4   2     2423.89     2444.25     28.51 o
   2   4   2     1183.53     1216.08     12.54 o
   3   4   2        6.56        3.85      0.45 o
   4   4   2      398.90      401.30      4.97 o
   5   4   2      672.49      678.94      7.99 o
   6   4   2      348.83      334.62      7.09 o
   7   4   2      189.05      188.04      4.89 o
   8   4   2       38.99       35.64      2.33 o
   9   4   2        1.27       -1.35      1.62 o
  -8   5   2      315.84      307.26      9.90 o
  -7   5   2      121.53      129.42      5.33 o
  -6   5   2      133.53      129.14      5.11 o
  -5   5   2      315.95      326.09      7.10 o
  -4   5   2      270.22      267.03      5.53 o
  -3   5   2       83.40       76.35      1.47 o
  -2   5   2     3214.32     3217.86     29.33 o
  -1   5   2     2312.82     2294.07     21.23 o
   0   5   2      752.75      843.17      8.48 o
   1   5   2      231.49      224.92      3.48 o
   2   5   2      144.69      128.70      2.25 o
   3   5   2      120.22      119.54      2.29 o
   4   5   2      229.70      219.28      3.61 o
   5   5   2     1183.82     1143.96     14.68 o
   6   5   2     1078.79     1038.78     17.83 o
   7   5   2      284.99      277.73      6.67 o
   8   5   2      383.40      361.23      8.00 o
   9   5   2        0.54        1.59      1.87 o
  -8   6   2      204.81      228.31      7.92 o
  -7   6   2       41.51       38.11      3.35 o
  -6   6   2        5.71        3.52      1.35 o
  -5   6   2       56.98       56.61      2.78 o
  -4   6   2       13.69       13.55      1.58 o
  -3   6   2      113.51      107.59      2.00 o
  -2   6   2      581.60      584.30      6.69 o
  -1   6   2     3269.09     3402.21     31.17 o
   0   6   2      144.77      133.52      2.07 o
   1   6   2      357.28      333.52      4.78 o
   2   6   2      200.99      200.35      3.14 o
   3   6   2      266.73      262.62      3.81 o
   4   6   2        7.33        7.48      0.90 o
   5   6   2     1029.71     1024.55     15.23 o
   6   6   2      621.73      592.49     11.61 o
   7   6   2      176.34      186.55      5.46 o
   8   6   2      204.42      204.80      5.84 o
   9   6   2      123.15      133.88      4.50 o
  -7   7   2       57.94       52.37      4.02 o
  -6   7   2      140.05      128.32      4.39 o
  -5   7   2      212.95      217.96      4.98 o
  -4   7   2      500.92      484.11      9.96 o
  -3   7   2       17.63       17.38      0.94 o
  -2   7   2       14.97       15.40      1.00 o
  -1   7   2      500.46      504.06      6.75 o
   0   7   2      113.54      108.89      2.07 o
   1   7   2      186.11      185.89      4.00 o
   2   7   2      685.80      684.21      8.13 o
   3   7   2      901.38      889.17     10.88 o
   4   7   2       32.37       27.75      1.33 o
   5   7   2       72.80       73.75      2.80 o
   6   7   2       29.98       35.50      3.00 o
   7   7   2       46.74       43.78      3.11 o
   8   7   2       60.83       64.13      3.65 o
  -7   8   2       70.99       74.55      4.66 o
  -6   8   2      197.77      185.77      9.58 o
  -5   8   2      100.23       93.90      5.61 o
  -4   8   2      502.49      524.80     10.95 o
  -3   8   2        3.99       12.85      6.36 o
  -2   8   2        1.72        2.98      1.38 o
  -1   8   2      102.79       81.21      2.37 o
   0   8   2      279.02      267.64      4.47 o
   1   8   2       23.91       26.35      1.35 o
   2   8   2        1.78        3.33      0.72 o
   3   8   2       27.45       28.80      1.47 o
   4   8   2        8.33        6.66      0.91 o
   5   8   2        1.25        1.17      1.03 o
   6   8   2      378.94      367.46      8.81 o
   7   8   2       14.96       14.13      2.28 o
   8   8   2       30.35       27.12      2.77 o
  -6   9   2      111.81       97.41      5.60 o
  -5   9   2       81.19       83.52      3.85 o
  -4   9   2       35.83       36.86      2.86 o
  -3   9   2       73.19       73.97      3.42 o
  -2   9   2        2.98        3.22      0.95 o
  -1   9   2       50.05       50.13      2.40 o
   0   9   2      136.69      142.88      3.17 o
   1   9   2       33.83       35.41      1.80 o
   2   9   2        3.92        3.26      1.00 o
   3   9   2      973.46      967.79     12.30 o
   4   9   2       12.62       16.43      1.63 o
   5   9   2        2.49        2.12      1.23 o
   6   9   2       43.40       46.05      3.39 o
   7   9   2      170.89      167.97     10.10 o
  -5  10   2       19.94       17.57      2.71 o
  -4  10   2       92.33       99.17      4.30 o
  -3  10   2       27.09       30.03      2.75 o
  -2  10   2       37.36       29.39      1.91 o
  -1  10   2       59.77       60.33      2.74 o
   0  10   2      374.04      375.71      7.43 o
   1  10   2      454.97      447.82      6.93 o
   2  10   2      102.04      102.77      2.88 o
   3  10   2      128.50      130.24      3.32 o
   4  10   2       60.09       55.38      3.12 o
   5  10   2        1.23        0.46      1.44 o
   6  10   2       11.43       13.30      2.84 o
  -4  11   2       47.01       46.85      3.56 o
  -3  11   2       21.79       23.62      2.65 o
  -2  11   2       74.14       73.80      2.88 o
  -1  11   2        0.56        0.94      1.05 o
   0  11   2       23.08       27.41      2.19 o
   1  11   2      102.58      103.62      3.30 o
   2  11   2        7.51        8.28      1.37 o
   3  11   2      183.58      175.18      6.09 o
   4  11   2      174.06      172.37      5.19 o
   5  11   2        0.75        0.66      1.54 o
  -3  12   2      124.54      125.51      5.33 o
  -2  12   2       72.17       64.19     10.06 o
  -1  12   2        9.53       14.19      2.34 o
   0  12   2        8.60        7.34      1.75 o
   1  12   2       30.85       31.95      2.27 o
   2  12   2       85.97       87.54      3.45 o
   3  12   2       15.99       14.03      2.31 o
   4  12   2       30.68       25.35      3.43 o
   0  13   2       10.61       13.49      2.09 o
   1  13   2       30.37       28.76      3.23 o
  -2 -11   3       38.91       43.36      3.43 o
  -1 -11   3        5.36        5.03      2.08 o
   0 -11   3        8.05        7.73      1.76 o
   1 -11   3        6.91        6.35      1.42 o
   2 -11   3       55.20       65.66      5.18 o
   3 -11   3       34.11       39.98      4.06 o
   4 -11   3        0.37        0.53      1.55 o
  -4 -10   3       46.15       44.94      4.30 o
  -3 -10   3       81.93       91.60     14.17 o
  -2 -10   3       65.98       72.83      3.97 o
  -1 -10   3        8.31       10.66      1.94 o
   0 -10   3        1.89        4.40      3.45 o
   1 -10   3       82.24       80.34      3.29 o
   2 -10   3        1.19        2.06      1.75 o
   3 -10   3       42.93       47.31      3.37 o
   4 -10   3       10.65       12.46      1.98 o
   5 -10   3      197.84      204.34      6.37 o
  -5  -9   3        0.92       -1.70      1.70 o
  -4  -9   3        3.70        3.81      1.63 o
  -3  -9   3      243.35      250.76      5.39 o
  -2  -9   3      383.71      384.04      7.69 o
  -1  -9   3        5.29        5.49      1.21 o
   0  -9   3       40.89       35.85      2.20 o
   1  -9   3       55.36       54.31      2.69 o
   2  -9   3       30.42       27.62      3.05 o
   3  -9   3       10.72       11.30      1.79 o
   4  -9   3      340.56      329.24      8.19 o
   5  -9   3       84.48       83.48      3.94 o
   6  -9   3      109.18      112.48      4.34 o
  -6  -8   3      203.77      220.09      8.26 o
  -5  -8   3      357.98      369.10      9.01 o
  -4  -8   3       16.96       18.11      2.16 o
  -3  -8   3       57.93       60.73      2.64 o
  -2  -8   3      131.56      129.98      3.41 o
  -1  -8   3        0.59        0.14      0.66 o
   0  -8   3       16.90       19.60      2.07 o
   1  -8   3      190.49      191.94      4.95 o
   2  -8   3      153.27      141.42      4.65 o
   3  -8   3      818.19      804.54     15.20 o
   4  -8   3       31.18       29.58      2.38 o
   5  -8   3        2.12        2.13      1.14 o
   6  -8   3        0.58       -0.86      1.32 o
   7  -8   3        1.33        2.15      2.06 o
  -6  -7   3      144.78      160.83      7.67 o
  -5  -7   3      296.52      309.55      8.75 o
  -4  -7   3       10.43       18.23      1.77 o
  -3  -7   3       35.55       38.43      2.05 o
  -2  -7   3       85.66       87.46      2.62 o
  -1  -7   3       62.47       61.95      2.42 o
   0  -7   3      573.06      577.22      8.35 o
   1  -7   3       45.12       45.33      2.64 o
   2  -7   3      200.46      190.22      5.22 o
   3  -7   3        6.90        8.94      1.43 o
   4  -7   3       77.58       75.52      2.55 o
   5  -7   3      227.71      232.67      4.86 o
   6  -7   3      183.77      182.45      5.00 o
   7  -7   3      347.36      355.19      9.50 o
   8  -7   3        3.40        3.37      1.01 o
  -7  -6   3      134.66      141.72      6.73 o
  -6  -6   3       22.80       30.56      2.80 o
  -5  -6   3        4.67        7.89      1.43 o
  -4  -6   3        0.61        1.22      0.88 o
  -3  -6   3      148.39      133.45      2.99 o
  -2  -6   3      722.13      714.66      9.19 o
  -1  -6   3      740.45      750.01     10.44 o
   0  -6   3      482.79      469.05      5.42 o
   1  -6   3      152.28      141.49      2.57 o
   2  -6   3      149.48      144.68      3.35 o
   3  -6   3        4.11        3.16      0.83 o
   4  -6   3      167.16      172.33      4.75 o
   5  -6   3       38.81       40.95      1.73 o
   6  -6   3      294.22      288.08      5.24 o
   7  -6   3      573.85      576.49     10.43 o
   8  -6   3      179.91      182.14      5.85 o
  -7  -5   3       46.59       47.56      3.33 o
  -6  -5   3      175.11      161.49      5.99 o
  -5  -5   3      129.73      129.07      4.69 o
  -4  -5   3       16.38       18.12      1.28 o
  -3  -5   3      203.08      215.88      3.83 o
  -2  -5   3      399.32      395.07      5.62 o
  -1  -5   3      796.87      784.09     12.05 o
   0  -5   3     1542.21     1557.87     14.01 o
   1  -5   3      375.27      375.17      5.65 o
   2  -5   3      219.14      211.89      4.68 o
   3  -5   3       46.97       37.39      1.62 o
   4  -5   3       30.67       33.86      1.46 o
   5  -5   3      132.33      128.07      2.90 o
   6  -5   3       52.14       53.69      1.67 o
   7  -5   3      718.80      683.69     13.43 o
   8  -5   3       65.95       68.84      3.65 o
   9  -5   3       67.00       70.07      7.47 o
  -8  -4   3        8.34        6.66      3.67 o
  -7  -4   3      116.21       99.02      4.10 o
  -6  -4   3      353.61      352.63      8.26 o
  -5  -4   3      597.56      567.33     14.99 o
  -4  -4   3      863.84      839.24     10.41 o
  -3  -4   3      290.81      302.36      4.61 o
  -2  -4   3      185.89      190.42      3.23 o
  -1  -4   3      157.09      157.01      2.47 o
   0  -4   3      415.46      430.82      4.99 o
   1  -4   3        9.10       11.53      0.63 o
   2  -4   3      748.17      768.72     10.24 o
   3  -4   3      740.35      742.55     10.81 o
   4  -4   3      216.04      193.12      3.53 o
   5  -4   3      345.05      344.01      6.66 o
   6  -4   3       80.99       73.82      3.69 o
   7  -4   3       62.34       69.82      3.11 o
   8  -4   3       37.54       42.26      1.43 o
   9  -4   3        4.99        9.24      1.50 o
  -8  -3   3       94.11      101.04      4.12 o
  -7  -3   3      286.61      276.54      8.45 o
  -6  -3   3       60.03       60.57      3.15 o
  -5  -3   3      335.84      314.75      9.75 o
  -4  -3   3     1088.03     1015.14     12.03 o
  -3  -3   3      661.35      690.64      8.52 o
  -2  -3   3      681.56      723.03      8.69 o
  -1  -3   3      143.66      149.33      2.42 o
   0  -3   3     1550.36     1610.63     14.91 o
   1  -3   3      237.85      284.39      3.29 o
   2  -3   3      780.81      846.18     11.34 o
   3  -3   3      131.04      122.20      2.67 o
   4  -3   3     2013.88     2105.11     46.82 o
   5  -3   3      525.28      532.11     17.53 o
   6  -3   3      107.83      126.60      4.74 o
   7  -3   3      503.10      489.88      6.87 o
   8  -3   3      337.92      327.71      5.17 o
   9  -3   3      177.44      180.66      5.61 o
  -8  -2   3       42.91       50.61      2.93 o
  -7  -2   3      257.99      257.35      6.58 o
  -6  -2   3        8.69        8.79      1.82 o
  -5  -2   3      179.93      174.39      5.29 o
  -4  -2   3      239.04      236.10      4.28 o
  -3  -2   3      565.84      575.08      7.17 o
  -2  -2   3      218.69      236.64      3.47 o
  -1  -2   3        1.14        1.34      0.40 o
   0  -2   3      554.28      557.21      5.52 o
   1  -2   3     4007.33     4128.92     39.10 o
   2  -2   3      857.84      898.60     13.56 o
   3  -2   3     2269.58     2400.91     43.03 o
   4  -2   3      340.04      305.60     10.34 o
   5  -2   3      371.44      380.07      9.20 o
   6  -2   3       97.49       87.09      2.10 o
   7  -2   3      405.92      414.89      6.63 o
   8  -2   3      163.25      170.39      3.68 o
   9  -2   3      372.27      365.71     12.18 o
  10  -2   3       49.82       46.90      9.78 o
  -8  -1   3      106.83      105.11      3.57 o
  -7  -1   3      181.46      174.70      6.85 o
  -6  -1   3      124.29      120.47      3.91 o
  -5  -1   3      202.39      200.05      6.92 o
  -4  -1   3       11.30       14.59      1.09 o
  -3  -1   3        5.26       12.70      0.72 o
  -2  -1   3       82.70       71.49      1.77 o
  -1  -1   3        2.65        0.50      0.46 o
   0  -1   3     9370.52     9387.62     88.44 o
   1  -1   3     1120.80     1033.32     10.96 o
   2  -1   3     1303.21     1311.33     17.55 o
   3  -1   3      150.77      137.72      2.35 o
   4  -1   3      410.83      410.59      6.65 o
   5  -1   3      214.83      206.62      3.99 o
   6  -1   3       72.60       71.46      4.37 o
   7  -1   3       88.77       89.20      2.66 o
   8  -1   3      119.88      120.23      3.47 o
   9  -1   3      279.21      277.50      8.12 o
  10  -1   3       29.36       28.51      2.97 o
  -8   0   3        1.81        2.76      1.86 o
  -7   0   3      543.53      513.56      9.99 o
  -6   0   3      142.36      141.65      4.15 o
  -5   0   3       13.03       14.35      1.13 o
  -4   0   3      153.26      153.35      3.66 o
  -3   0   3      120.24      103.29      1.74 o
  -2   0   3      441.47      450.62      5.61 o
  -1   0   3      201.68      214.92      3.33 o
   0   0   3       35.94       45.20      2.01 o
   1   0   3       97.70       77.98      1.14 o
   2   0   3      649.02      638.16      6.38 o
   3   0   3      507.22      538.72      8.48 o
   4   0   3      304.42      271.18      4.28 o
   5   0   3      147.50      136.53      2.68 o
   6   0   3       10.30        9.88      0.89 o
   7   0   3        4.21        4.79      1.14 o
   8   0   3      122.06      125.90      4.78 o
   9   0   3       24.28       27.91      2.74 o
  10   0   3       84.20       89.82      8.31 o
  -8   1   3       69.05       65.07      8.03 o
  -7   1   3       87.52       86.07      4.57 o
  -6   1   3        0.96        0.83      0.81 o
  -5   1   3       47.56       54.70      1.76 o
  -4   1   3        8.38        8.66      0.74 o
  -3   1   3       41.49       29.39      1.38 o
  -2   1   3     1168.90     1156.49     11.75 o
  -1   1   3      435.91      427.89      5.65 o
   0   1   3      119.12      155.23      2.07 o
   1   1   3      321.22      304.59      3.02 o
   2   1   3       15.20       18.57      0.62 o
   3   1   3      856.48     1011.57     10.07 o
   4   1   3      302.76      355.78      4.81 o
   5   1   3      622.42      602.92      8.82 o
   6   1   3       54.61       54.21      1.72 o
   7   1   3     1511.01     1484.28     33.05 o
   8   1   3       54.28       56.25      3.44 o
   9   1   3      278.62      280.77      8.62 o
  10   1   3       90.20       99.66      5.07 o
  -8   2   3       65.56       63.39      5.59 o
  -7   2   3      133.55      131.89      4.50 o
  -6   2   3        9.39        9.11      0.73 o
  -5   2   3       90.84       85.14      2.78 o
  -4   2   3      105.65      107.89      3.28 o
  -3   2   3      262.44      266.76      3.43 o
  -2   2   3      944.10      917.29      9.51 o
  -1   2   3       55.08       49.92      1.13 o
   0   2   3      669.93      707.89      7.42 o
   1   2   3      124.06      122.49      1.67 o
   2   2   3     1099.99     1021.19      9.59 o
   3   2   3        4.38        1.48      0.38 o
   4   2   3      139.93      122.04      2.27 o
   5   2   3     1219.10     1175.03     12.85 o
   6   2   3      777.93      752.68     13.14 o
   7   2   3       31.49       37.01      4.32 o
   8   2   3       35.39       37.50      4.52 o
   9   2   3       53.98       58.77      3.92 o
  10   2   3       12.91       10.51      3.09 o
  -8   3   3       18.80       22.94      3.09 o
  -7   3   3       38.25       34.87      2.91 o
  -6   3   3      417.99      412.00     10.74 o
  -5   3   3      362.40      365.03      8.81 o
  -4   3   3      425.39      437.11      5.20 o
  -3   3   3      394.56      391.88      4.40 o
  -2   3   3      173.11      142.40      2.05 o
  -1   3   3       30.86       19.48      0.99 o
   0   3   3        1.86        0.34      0.34 o
   1   3   3       86.19      106.69      1.94 o
   2   3   3     6933.04     7082.58     62.78 o
   3   3   3     2516.57     2598.39     25.21 o
   4   3   3      254.40      240.10      3.18 o
   5   3   3      296.51      302.49      4.17 o
   6   3   3       15.18       12.66      0.85 o
   7   3   3        5.65        6.50      1.63 o
   8   3   3        0.66        2.61      1.51 o
   9   3   3      118.47      120.10      8.29 o
  10   3   3      108.23      120.46      6.27 o
  -8   4   3       68.43       64.80      4.82 o
  -7   4   3       11.71       11.26      2.47 o
  -6   4   3      209.46      211.07      7.00 o
  -5   4   3      438.39      448.90     11.24 o
  -4   4   3     1553.67     1563.97     15.92 o
  -3   4   3      207.79      207.75      2.98 o
  -2   4   3       22.30       19.29      0.90 o
  -1   4   3      741.22      923.55      9.70 o
   0   4   3        9.42       16.93      0.78 o
   1   4   3        0.89        0.83      0.47 o
   2   4   3     1361.87     1374.85     16.52 o
   3   4   3      924.77      969.42      9.52 o
   4   4   3      116.22      113.14      2.12 o
   5   4   3      130.19      133.40      4.50 o
   6   4   3       61.04       59.91      2.19 o
   7   4   3       24.52       22.75      1.35 o
   8   4   3       33.30       29.98      3.19 o
   9   4   3      391.12      413.31     12.04 o
  -8   5   3       29.40       34.36      3.66 o
  -7   5   3      169.68      192.82     12.07 o
  -6   5   3       57.26       52.64      5.47 o
  -5   5   3      423.05      410.56     11.24 o
  -4   5   3      392.86      396.93      6.55 o
  -3   5   3      118.68      122.93      2.17 o
  -2   5   3       60.53       53.87      1.54 o
  -1   5   3      480.19      482.52      5.69 o
   0   5   3     1306.12     1321.24     13.79 o
   1   5   3      185.58      177.27      2.76 o
   2   5   3      367.25      363.50      4.64 o
   3   5   3      567.23      585.88      7.30 o
   4   5   3       27.18       25.12      1.02 o
   5   5   3       40.78       36.88      1.97 o
   6   5   3      155.73      152.75      4.40 o
   7   5   3      315.39      310.35      7.05 o
   8   5   3       86.76       79.58      3.09 o
   9   5   3      485.54      516.23     14.41 o
  -7   6   3        3.12        4.82      1.81 o
  -6   6   3       66.35       64.37      4.09 o
  -5   6   3       55.98       54.63      2.94 o
  -4   6   3      199.63      196.55      5.28 o
  -3   6   3      156.33      160.92      3.56 o
  -2   6   3     1622.47     1664.78     15.96 o
  -1   6   3      398.68      402.97      4.77 o
   0   6   3     1960.86     1923.22     18.31 o
   1   6   3       44.87       42.51      1.40 o
   2   6   3      260.18      254.92      4.07 o
   3   6   3      526.35      519.98      8.14 o
   4   6   3      344.23      346.71      5.45 o
   5   6   3      140.15      130.91      3.55 o
   6   6   3      141.32      148.05      4.57 o
   7   6   3      377.19      385.71      8.60 o
   8   6   3       38.60       43.46      2.86 o
   9   6   3       78.55       59.48      7.23 o
  -7   7   3      104.48      113.17      5.51 o
  -6   7   3        2.31        2.51      1.57 o
  -5   7   3      459.71      440.92      8.23 o
  -4   7   3      160.40      165.18      4.25 o
  -3   7   3      710.79      702.85      9.47 o
  -2   7   3     1521.36     1533.30     17.23 o
  -1   7   3      563.24      578.04      9.99 o
   0   7   3      350.43      332.11      4.31 o
   1   7   3       25.37       22.04      1.20 o
   2   7   3      348.31      326.05      5.73 o
   3   7   3      139.55      142.01      2.95 o
   4   7   3     1092.32     1110.06     13.26 o
   5   7   3      417.71      431.49      7.94 o
   6   7   3      351.46      344.48      8.09 o
   7   7   3      602.87      573.85     11.82 o
   8   7   3       59.91       61.85      3.45 o
  -7   8   3        8.20       12.49      2.02 o
  -6   8   3        4.53        5.20      1.55 o
  -5   8   3      350.68      356.25      8.57 o
  -4   8   3      320.11      313.18      7.75 o
  -3   8   3      363.55      345.52      7.62 o
  -2   8   3      783.70      730.17     11.57 o
  -1   8   3      388.45      348.70      5.86 o
   0   8   3        5.24        6.42      1.31 o
   1   8   3        7.96        8.05      0.89 o
   2   8   3      367.46      356.02      5.14 o
   3   8   3      431.17      431.53      5.94 o
   4   8   3      912.67      882.93     11.15 o
   5   8   3     1061.67     1006.49     15.60 o
   6   8   3      123.96      113.26      6.36 o
   7   8   3      260.73      275.65      7.45 o
   8   8   3        2.11        2.44      1.56 o
  -6   9   3       58.95       57.84      4.67 o
  -5   9   3       17.70       15.37      2.21 o
  -4   9   3       26.87       24.65      2.48 o
  -3   9   3       13.09       10.47      1.18 o
  -2   9   3       83.98       82.89      2.84 o
  -1   9   3       20.55       13.19      1.71 o
   0   9   3      450.37      420.28      6.97 o
   1   9   3       12.07       12.07      1.19 o
   2   9   3     1137.90     1155.06     14.22 o
   3   9   3       12.02       10.67      1.20 o
   4   9   3      188.87      177.48      5.53 o
   5   9   3       47.87       43.10      2.71 o
   6   9   3        0.74        1.76      1.46 o
   7   9   3      136.32      133.38      5.17 o
  -5  10   3       57.55       60.57      4.01 o
  -4  10   3       32.65       42.23      3.30 o
  -3  10   3       69.23       60.33      2.06 o
  -2  10   3       52.88       41.68      2.28 o
  -1  10   3      344.39      316.65      6.64 o
   0  10   3      274.29      275.74      6.11 o
   1  10   3      515.17      513.87      8.12 o
   2  10   3      107.65      107.34      3.40 o
   3  10   3        4.44        3.60      1.09 o
   4  10   3        2.91        1.67      1.21 o
   5  10   3       57.83       56.73      4.66 o
   6  10   3        3.52        2.37      1.96 o
   7  10   3       76.34       77.25      7.27 o
  -4  11   3       20.35       16.16      2.44 o
  -3  11   3       13.86       17.75      2.44 o
  -2  11   3       63.46       51.69      2.60 o
  -1  11   3       63.80       70.62      3.10 o
   0  11   3      249.47      248.08      5.91 o
   1  11   3      107.21      109.35      3.44 o
   2  11   3       53.24       50.67      2.42 o
   3  11   3        4.78        3.32      1.21 o
   4  11   3       12.72       12.75      2.34 o
   5  11   3       98.54       99.64      4.55 o
   6  11   3        0.57        3.79      2.81 o
  -3  12   3       71.45       73.85      4.68 o
  -2  12   3      115.93      131.50      3.95 o
  -1  12   3       35.19       35.34      2.54 o
   0  12   3      156.90      154.38      4.68 o
   1  12   3       11.23       13.29      1.64 o
   2  12   3        9.56        8.78      1.54 o
   3  12   3        0.58        0.12      1.38 o
   4  12   3        1.05       -1.12      1.42 o
   0  13   3       31.89       32.22      2.84 o
   1  13   3       49.59       50.76      3.24 o
  -1 -11   4        3.10        7.09      2.07 o
   0 -11   4        1.28        2.42      1.46 o
   1 -11   4      218.54      204.36     15.87 o
   2 -11   4      111.17      131.57     17.42 o
   3 -11   4        2.34        0.62      1.84 o
  -3 -10   4        9.86        6.35      2.97 o
  -2 -10   4      107.85      110.73      8.14 o
  -1 -10   4      230.21      227.37     22.64 o
   0 -10   4       77.11       83.19      7.69 o
   1 -10   4      377.09      364.26      8.12 o
   2 -10   4      213.98      213.42      8.10 o
   3 -10   4        0.48        0.11      1.52 o
   4 -10   4        0.59        1.18      1.73 o
   5 -10   4       93.18       92.76      6.04 o
  -4  -9   4       47.90       50.63      4.53 o
  -3  -9   4       50.80       52.82      4.29 o
  -2  -9   4      122.03      132.87      4.88 o
  -1  -9   4      258.06      250.18      9.25 o
   0  -9   4        0.51        0.63      1.13 o
   1  -9   4       71.77       75.97      3.15 o
   2  -9   4      287.59      272.68     10.99 o
   3  -9   4       27.17       28.91      3.18 o
   4  -9   4      352.88      335.45     10.04 o
   5  -9   4        9.47       12.88      2.34 o
   6  -9   4       68.12       76.52      8.59 o
  -5  -8   4      152.34      157.74      9.30 o
  -4  -8   4      175.02      176.66      7.05 o
  -3  -8   4      163.53      171.68      6.15 o
  -2  -8   4        4.26        4.17      1.07 o
  -1  -8   4        8.47        8.67      1.31 o
   0  -8   4      162.78      159.75      4.04 o
   1  -8   4        4.65        4.73      1.65 o
   2  -8   4      250.97      242.67      7.94 o
   3  -8   4      341.36      334.88     11.91 o
   4  -8   4        2.84        2.27      1.47 o
   5  -8   4       64.29       73.21      4.00 o
   6  -8   4       12.21       15.17      2.09 o
   7  -8   4       15.88       12.78      1.88 o
  -6  -7   4       19.55       16.01      4.12 o
  -5  -7   4       58.74       59.04      3.67 o
  -4  -7   4      393.55      385.11      8.82 o
  -3  -7   4       67.44       72.75      3.76 o
  -2  -7   4       64.12       62.34      2.37 o
  -1  -7   4       72.30       73.32      2.36 o
   0  -7   4       45.97       45.70      2.08 o
   1  -7   4      302.70      312.47      6.76 o
   2  -7   4      122.27      129.17      5.43 o
   3  -7   4       93.88       95.24      4.33 o
   4  -7   4      298.74      295.20     12.50 o
   5  -7   4       72.16       72.95      3.54 o
   6  -7   4       28.63       28.83      2.31 o
   7  -7   4       23.47       22.10      3.20 o
   8  -7   4        1.29        2.13      1.86 o
  -6  -6   4        3.44        1.05      1.79 o
  -5  -6   4        2.85        4.60      1.61 o
  -4  -6   4       10.97        8.82      1.61 o
  -3  -6   4       65.77       65.59      2.47 o
  -2  -6   4        0.68        1.19      0.76 o
  -1  -6   4      455.06      457.69      7.01 o
   0  -6   4      166.16      160.71      3.97 o
   1  -6   4      233.27      242.07      4.11 o
   2  -6   4      253.08      250.36     11.60 o
   3  -6   4      498.65      524.53     18.17 o
   4  -6   4       24.88       23.59      1.71 o
   5  -6   4       51.45       49.60      2.11 o
   6  -6   4       58.80       59.68      2.20 o
   7  -6   4        0.94        1.01      0.57 o
   8  -6   4       81.48       73.76      4.69 o
  -7  -5   4        0.84        0.98      1.47 o
  -6  -5   4       93.82       96.91      4.29 o
  -5  -5   4        8.78       16.23      1.78 o
  -4  -5   4       84.35       97.98      3.25 o
  -3  -5   4      272.95      273.03      4.58 o
  -2  -5   4       83.75       84.13      2.19 o
  -1  -5   4      688.99      708.22      8.85 o
   0  -5   4     1482.02     1498.09     16.50 o
   1  -5   4      139.40      134.97      2.73 o
   2  -5   4       27.97       25.32      1.27 o
   3  -5   4      294.35      293.96      7.80 o
   4  -5   4      217.12      209.66      4.65 o
   5  -5   4        0.94        1.50      0.66 o
   6  -5   4      341.56      344.63      6.30 o
   7  -5   4      157.54      161.60      6.17 o
   8  -5   4        3.85        8.00      2.03 o
   9  -5   4       39.99       39.75      5.55 o
  -7  -4   4      211.06      236.51      6.88 o
  -6  -4   4       55.83       63.36      3.69 o
  -5  -4   4       64.44       80.40      3.38 o
  -4  -4   4       63.87       78.45      2.35 o
  -3  -4   4      862.46      842.27     10.43 o
  -2  -4   4      166.72      164.04      3.21 o
  -1  -4   4      547.39      530.99      6.25 o
   0  -4   4      712.85      726.08      7.38 o
   1  -4   4        2.76        3.07      1.03 o
   2  -4   4      159.19      188.66      3.44 o
   3  -4   4        2.64        1.90      0.61 o
   4  -4   4      696.96      676.61     17.15 o
   5  -4   4      426.82      422.86     10.44 o
   6  -4   4      746.40      754.24     17.07 o
   7  -4   4      114.24      128.02     10.89 o
   8  -4   4       52.84       53.29      3.96 o
   9  -4   4        8.15       16.77      3.93 o
  -7  -3   4        2.35        3.12      1.79 o
  -6  -3   4        0.74        0.50      1.14 o
  -5  -3   4       35.85       41.46      2.40 o
  -4  -3   4      104.69      119.82      3.27 o
  -3  -3   4     1035.53     1042.38     12.33 o
  -2  -3   4      204.17      185.73      3.17 o
  -1  -3   4     1166.28     1174.10     12.23 o
   0  -3   4       83.31      115.80      1.73 o
   1  -3   4      135.87      121.88      1.81 o
   2  -3   4      518.68      564.79      7.99 o
   3  -3   4      109.78      112.35      3.20 o
   4  -3   4     2019.17     2080.99     31.17 o
   5  -3   4      287.53      293.43      5.07 o
   6  -3   4      390.56      393.49     14.01 o
   7  -3   4      756.04      754.37     24.17 o
   8  -3   4       67.77       74.70      4.08 o
   9  -3   4       12.85       15.94      1.15 o
  -8  -2   4      126.08      119.09      5.18 o
  -7  -2   4      130.04      124.41      4.47 o
  -6  -2   4      165.85      163.90      5.02 o
  -5  -2   4      167.96      160.50      4.11 o
  -4  -2   4      255.58      263.76      4.38 o
  -3  -2   4       54.71       55.00      1.84 o
  -2  -2   4       61.29       60.43      2.12 o
  -1  -2   4      369.63      395.17      5.63 o
   0  -2   4     2280.07     2334.01     22.73 o
   1  -2   4     3360.07     3561.46     36.64 o
   2  -2   4     2257.73     2274.71     62.85 o
   3  -2   4       92.12       95.75      2.23 o
   4  -2   4     1123.13     1100.42     16.85 o
   5  -2   4       12.20       14.60      0.65 o
   6  -2   4      137.00      132.02      2.72 o
   7  -2   4        3.33        2.78      1.05 o
   8  -2   4      198.50      201.82      4.35 o
   9  -2   4       72.32       75.31      3.45 o
  10  -2   4       74.77       76.55      3.80 o
  -8  -1   4       73.57       76.62      3.54 o
  -7  -1   4      301.34      273.21      9.87 o
  -6  -1   4      662.73      614.99     14.31 o
  -5  -1   4      510.39      487.51      8.44 o
  -4  -1   4        3.73        2.39      0.75 o
  -3  -1   4     1192.34     1284.65     14.53 o
  -2  -1   4        0.88        2.23      0.58 o
  -1  -1   4     2111.67     2213.74     25.77 o
   0  -1   4      258.66      267.71      3.56 o
   1  -1   4     3735.13     3800.66     38.98 o
   2  -1   4     1707.67     1779.53     18.55 o
   3  -1   4      256.85      252.17      4.53 o
   4  -1   4      646.56      668.68      9.14 o
   5  -1   4      259.78      266.48      4.86 o
   6  -1   4       52.56       55.24      1.76 o
   7  -1   4       30.49       28.01      1.87 o
   8  -1   4      267.83      255.39      5.47 o
   9  -1   4       59.08       58.42     10.68 o
  10  -1   4       51.39       55.60      3.50 o
  -8   0   4      117.53      103.93      4.81 o
  -7   0   4      337.65      318.65      7.39 o
  -6   0   4      175.56      165.91      4.78 o
  -5   0   4      107.11       97.04      5.00 o
  -4   0   4      416.20      451.29      6.81 o
  -3   0   4     1128.38     1162.82     13.22 o
  -2   0   4      492.98      507.67      7.87 o
  -1   0   4      648.72      619.61      9.08 o
   0   0   4      231.82      226.43      3.20 o
   1   0   4     2123.78     2116.50     20.43 o
   2   0   4      972.93      978.24      8.56 o
   3   0   4        2.42        1.24      0.39 o
   4   0   4      353.11      347.06      6.27 o
   5   0   4      699.93      701.79     11.50 o
   6   0   4      146.46      152.51      3.57 o
   7   0   4      346.38      328.17      7.09 o
   8   0   4      593.75      527.83     13.21 o
   9   0   4      500.20      493.66     12.28 o
  10   0   4       62.74       67.04      4.06 o
  -8   1   4       85.55       84.20      5.34 o
  -7   1   4        7.71        6.58      1.33 o
  -6   1   4       52.55       52.25      2.30 o
  -5   1   4        1.92        2.77      1.38 o
  -4   1   4       22.01       31.83      1.72 o
  -3   1   4      438.43      444.71      5.81 o
  -2   1   4     1232.04     1204.49     16.47 o
  -1   1   4     1078.89     1053.88     14.39 o
   0   1   4      454.78      444.10      5.38 o
   1   1   4      327.29      308.59      3.36 o
   2   1   4     1073.31     1029.04     11.02 o
   3   1   4      634.78      667.78      6.42 o
   4   1   4      531.59      528.66      6.88 o
   5   1   4        9.33        9.87      0.86 o
   6   1   4     2624.80     2571.34     34.01 o
   7   1   4      291.43      295.35      6.47 o
   8   1   4      531.85      474.18     11.73 o
   9   1   4      176.18      166.57      8.75 o
  10   1   4       31.19       32.95      3.86 o
  -8   2   4        9.41       10.72      2.48 o
  -7   2   4       25.07       27.31      2.48 o
  -6   2   4       96.86       93.56      2.86 o
  -5   2   4      209.97      205.33      5.49 o
  -4   2   4      100.26      114.26      2.36 o
  -3   2   4      154.66      139.79      2.76 o
  -2   2   4        5.90        5.52      0.58 o
  -1   2   4      283.93      270.35      4.16 o
   0   2   4       51.84       45.46      1.70 o
   1   2   4      514.53      485.61      5.05 o
   2   2   4      139.69      117.76      1.63 o
   3   2   4     1539.45     1572.36     15.49 o
   4   2   4      143.97      136.55      2.13 o
   5   2   4      675.44      627.01      8.23 o
   6   2   4       15.02       19.87      1.18 o
   7   2   4       34.27       23.74      2.36 o
   8   2   4        7.82        7.86      2.08 o
   9   2   4      128.65      117.05      5.21 o
  10   2   4       44.62       44.71      3.87 o
  -8   3   4       49.82       48.27      4.45 o
  -7   3   4       24.91       20.43      2.26 o
  -6   3   4      170.53      161.33      4.41 o
  -5   3   4      225.49      221.68      4.37 o
  -4   3   4        6.90        5.26      0.95 o
  -3   3   4      499.42      461.56      5.54 o
  -2   3   4       90.75       95.39      2.71 o
  -1   3   4      480.24      484.31      7.41 o
   0   3   4      737.09      872.61     12.20 o
   1   3   4       40.49       36.85      1.26 o
   2   3   4     1075.90     1082.91     10.40 o
   3   3   4       36.39       61.01      1.33 o
   4   3   4      222.99      203.76      2.84 o
   5   3   4        0.80        0.96      0.38 o
   6   3   4      260.60      263.01      4.04 o
   7   3   4       30.25       43.69      3.29 o
   8   3   4       17.77       15.89      2.36 o
   9   3   4        0.59       -0.55      1.35 o
  10   3   4        1.14        2.72      1.84 o
  -8   4   4       70.39       75.12      6.05 o
  -7   4   4        8.09       10.09      3.23 o
  -6   4   4       88.70       90.20      4.58 o
  -5   4   4      657.26      648.41     17.67 o
  -4   4   4      361.30      363.11      6.19 o
  -3   4   4       50.51       55.34      1.50 o
  -2   4   4      331.39      307.87      4.36 o
  -1   4   4       35.70       23.42      1.10 o
   0   4   4      188.60      199.30      4.81 o
   1   4   4       37.62       38.65      1.35 o
   2   4   4      218.47      207.69      3.55 o
   3   4   4       15.36       20.88      0.97 o
   4   4   4      337.74      313.70      4.11 o
   5   4   4        1.55        1.58      0.44 o
   6   4   4      438.29      416.58      9.49 o
   7   4   4       37.49       38.33      2.64 o
   8   4   4       74.68       79.04      4.38 o
   9   4   4        2.03       -0.38      2.37 o
  10   4   4      115.29      110.36      5.87 o
  -7   5   4       91.76      100.57      5.14 o
  -6   5   4       18.29       14.26      4.63 o
  -5   5   4      148.18      144.62      3.55 o
  -4   5   4       86.81       82.34      2.85 o
  -3   5   4       59.20       53.74      1.61 o
  -2   5   4        1.53        2.80      0.55 o
  -1   5   4     1605.20     1681.71     15.45 o
   0   5   4      103.12      100.28      2.38 o
   1   5   4      919.11      888.24     11.90 o
   2   5   4      986.96      995.46     12.69 o
   3   5   4      184.86      183.19      4.01 o
   4   5   4       15.67       14.41      0.87 o
   5   5   4       16.82       18.31      1.23 o
   6   5   4      213.10      189.17      4.97 o
   7   5   4      130.52      134.15      5.58 o
   8   5   4      155.90      155.91      9.44 o
   9   5   4      356.92      371.49     11.40 o
  -7   6   4        9.31        6.60      2.13 o
  -6   6   4       30.78       26.98      3.09 o
  -5   6   4      262.69      261.67      8.48 o
  -4   6   4      526.07      528.51      8.00 o
  -3   6   4        8.26        7.19      0.90 o
  -2   6   4       96.65      104.21      2.18 o
  -1   6   4      370.15      375.13      4.94 o
   0   6   4       57.67       57.60      1.95 o
   1   6   4      294.58      281.57      4.06 o
   2   6   4     1545.13     1516.80     17.11 o
   3   6   4     1112.79     1078.46     12.65 o
   4   6   4       95.98       98.11      2.25 o
   5   6   4        9.12       12.05      1.50 o
   6   6   4        2.31        0.31      1.01 o
   7   6   4       53.45       51.47      5.20 o
   8   6   4      230.10      247.70      6.30 o
   9   6   4        9.78        5.64      3.54 o
  -7   7   4       60.18       65.28      4.88 o
  -6   7   4       25.72       27.95      3.22 o
  -5   7   4       82.93       74.20      4.87 o
  -4   7   4      547.00      531.98     15.49 o
  -3   7   4      152.56      150.97      3.43 o
  -2   7   4       11.52       13.91      1.39 o
  -1   7   4      251.40      221.60      4.26 o
   0   7   4      315.23      298.90      4.72 o
   1   7   4        0.70        0.49      0.55 o
   2   7   4      366.79      375.26      6.60 o
   3   7   4       68.04       59.54      2.17 o
   4   7   4      234.32      230.02      3.98 o
   5   7   4       26.84       19.21      1.68 o
   6   7   4      473.11      438.23      9.50 o
   7   7   4       27.74       27.59      2.43 o
   8   7   4       96.01       91.33      4.06 o
   9   7   4       66.15       76.67      6.19 o
  -6   8   4        3.90        3.83      1.53 o
  -5   8   4      112.23      115.56      3.88 o
  -4   8   4      123.18      117.50      4.43 o
  -3   8   4      693.14      687.38     11.16 o
  -2   8   4       63.88       49.90      2.87 o
  -1   8   4      446.91      441.28      7.09 o
   0   8   4       52.79       56.12      2.17 o
   1   8   4       16.28       15.55      1.14 o
   2   8   4       72.36       68.16      1.98 o
   3   8   4      997.92      985.69     13.43 o
   4   8   4      124.66      122.67      3.09 o
   5   8   4      138.47      124.90      3.86 o
   6   8   4      144.07      143.10      4.93 o
   7   8   4       73.04       74.28      3.88 o
   8   8   4      127.23      121.29      7.94 o
  -6   9   4       49.56       48.46      4.41 o
  -5   9   4        8.41        7.50      1.86 o
  -4   9   4      196.39      187.54     10.54 o
  -3   9   4      747.72      727.28     11.87 o
  -2   9   4        4.39        4.96      1.15 o
  -1   9   4       62.65       70.99      3.01 o
   0   9   4      407.27      392.29      6.87 o
   1   9   4      152.62      147.91      3.35 o
   2   9   4      492.75      480.51      7.16 o
   3   9   4      361.13      366.39      5.53 o
   4   9   4      693.24      688.67     16.14 o
   5   9   4      112.51      115.80      3.89 o
   6   9   4      161.32      154.87      5.42 o
   7   9   4       26.75       23.66      2.93 o
  -5  10   4      144.69      160.78      7.17 o
  -4  10   4      128.97      127.62      5.07 o
  -3  10   4      358.26      342.35      6.77 o
  -2  10   4      178.30      168.21      4.49 o
  -1  10   4       49.14       47.07      2.70 o
   0  10   4      118.41      122.47      3.84 o
   1  10   4      127.35      124.04      3.22 o
   2  10   4      120.40      121.99      3.19 o
   3  10   4      439.91      446.83      7.72 o
   4  10   4     1182.82     1165.61     25.65 o
   5  10   4       93.24       93.30      4.19 o
   6  10   4      166.17      162.71      7.02 o
   7  10   4        2.46        2.77      2.11 o
  -4  11   4        0.40       -0.56      1.59 o
  -3  11   4      221.28      208.90      4.73 o
  -2  11   4      122.66      128.35      4.00 o
  -1  11   4       60.57       62.33      3.07 o
   0  11   4      120.82      121.44      4.05 o
   1  11   4      269.03      265.57      5.69 o
   2  11   4       24.78       25.95      1.83 o
   3  11   4       14.02       11.29      1.53 o
   4  11   4      164.63      163.12      5.69 o
   5  11   4       23.81       19.11      3.20 o
   6  11   4        8.27        3.24      2.32 o
  -2  12   4      134.72      138.69      4.24 o
  -1  12   4       25.43       24.36      2.24 o
   0  12   4       73.39       70.84      3.34 o
   1  12   4       45.12       43.03      2.89 o
   2  12   4       12.21       13.75      1.93 o
   3  12   4       70.74       73.56      4.62 o
   4  12   4        4.10        4.73      1.89 o
   1  13   4      187.50      207.22      6.52 o
  -2 -10   5      121.34      118.36      5.85 o
  -1 -10   5      159.17      172.41      5.76 o
   0 -10   5      182.08      186.23      5.72 o
   1 -10   5       28.63       30.95      3.30 o
   2 -10   5       39.82       45.15      4.29 o
   3 -10   5       17.10       18.83      2.99 o
   4 -10   5       24.46       25.78      3.27 o
  -3  -9   5       21.65       24.11      4.49 o
  -2  -9   5       41.74       42.98      3.28 o
  -1  -9   5       43.32       45.92      5.10 o
   0  -9   5       68.90       74.27      3.63 o
   1  -9   5      214.78      200.39      8.73 o
   2  -9   5       32.41       28.39      3.29 o
   3  -9   5      586.02      576.10     22.46 o
   4  -9   5       32.48       32.68      3.34 o
   5  -9   5        4.11        2.89      1.63 o
   6  -9   5       41.09       47.38      3.74 o
  -4  -8   5       69.70       75.95      5.32 o
  -3  -8   5       73.09       69.94      4.90 o
  -2  -8   5       19.99       17.61      2.20 o
  -1  -8   5       14.78       16.43      2.02 o
   0  -8   5      362.10      342.93      7.96 o
   1  -8   5      235.67      237.02      5.91 o
   2  -8   5       44.98       46.69      4.79 o
   3  -8   5       74.10       68.89      4.27 o
   4  -8   5        3.33        2.55      1.54 o
   5  -8   5       46.75       48.17      3.40 o
   6  -8   5      145.79      148.02      5.64 o
   7  -8   5      310.48      321.85      9.00 o
  -5  -7   5       30.82       31.90      3.73 o
  -4  -7   5       68.19       70.14      6.24 o
  -3  -7   5       61.99       48.69      3.19 o
  -2  -7   5      127.91      122.89      3.81 o
  -1  -7   5      168.09      170.43      5.14 o
   0  -7   5      118.67      112.65     10.96 o
   1  -7   5      276.97      275.24      6.40 o
   2  -7   5       22.66       23.15      2.65 o
   3  -7   5      147.26      147.90      5.72 o
   4  -7   5      221.26      236.27      7.46 o
   5  -7   5        4.83        6.78      1.57 o
   6  -7   5       91.29      100.65      4.21 o
   7  -7   5      326.18      317.26      8.42 o
   8  -7   5      200.00      213.10     12.06 o
  -6  -6   5       99.25      103.04      7.72 o
  -5  -6   5       33.73       32.28      3.53 o
  -4  -6   5       12.73       14.91      1.99 o
  -3  -6   5       14.47       16.93      1.50 o
  -2  -6   5       78.45       84.13      3.41 o
  -1  -6   5       28.33       31.36      2.05 o
   0  -6   5       62.96       60.67      2.18 o
   1  -6   5      716.74      708.73     12.75 o
   2  -6   5       83.59       85.12      1.88 o
   3  -6   5      262.51      249.38      7.48 o
   4  -6   5       88.22       89.41      3.96 o
   5  -6   5        3.51        3.75      1.00 o
   6  -6   5       31.81       28.71      1.60 o
   7  -6   5      194.19      198.64      3.90 o
   8  -6   5      122.52      124.58      8.68 o
  -6  -5   5       54.09       49.33      4.13 o
  -5  -5   5      148.84      139.67      6.34 o
  -4  -5   5      673.40      694.69     13.21 o
  -3  -5   5       20.37       23.30      1.58 o
  -2  -5   5       11.18       15.06      1.26 o
  -1  -5   5        6.51        6.48      0.90 o
   0  -5   5       84.39       84.22      2.35 o
   1  -5   5       98.84      110.98      2.74 o
   2  -5   5       48.25       49.52      1.42 o
   3  -5   5      406.56      422.54      8.37 o
   4  -5   5       87.23       86.23      5.21 o
   5  -5   5       50.85       51.67      2.12 o
   6  -5   5       64.15       66.79      1.96 o
   7  -5   5       16.37       12.65      2.24 o
   8  -5   5       31.43       41.48      3.69 o
   9  -5   5       29.02       31.87      5.03 o
  -7  -4   5       87.88       85.02      5.33 o
  -6  -4   5        6.01        5.07      1.63 o
  -5  -4   5       17.36       19.22      1.92 o
  -4  -4   5      587.05      580.52      9.98 o
  -3  -4   5       71.32       75.43      2.15 o
  -2  -4   5       71.16       71.21      2.19 o
  -1  -4   5       58.42       62.55      1.76 o
   0  -4   5       39.16       45.87      1.17 o
   1  -4   5       39.20       51.54      1.20 o
   2  -4   5       28.88       34.29      0.94 o
   3  -4   5       18.74       26.64      1.49 o
   4  -4   5      289.87      308.99      7.96 o
   5  -4   5      282.32      286.74      5.43 o
   6  -4   5       43.76       38.42      1.43 o
   7  -4   5        0.85        2.52      1.90 o
   8  -4   5      347.48      346.76     10.21 o
   9  -4   5       32.38       42.63      5.62 o
  -7  -3   5      114.46      125.91      4.85 o
  -6  -3   5        4.46        7.44      1.70 o
  -5  -3   5       17.93       11.62      1.57 o
  -4  -3   5      275.17      269.10      5.71 o
  -3  -3   5      276.70      283.26      5.74 o
  -2  -3   5      139.37      144.47      2.84 o
  -1  -3   5      481.97      469.49      6.76 o
   0  -3   5      135.22      153.36      2.40 o
   1  -3   5      809.33      839.06      9.64 o
   2  -3   5       10.75       11.81      0.70 o
   3  -3   5      903.08      993.44     13.48 o
   4  -3   5       59.47       60.41      2.46 o
   5  -3   5      549.07      573.44      9.50 o
   6  -3   5       72.19       77.28      1.98 o
   7  -3   5       53.16       55.56      5.24 o
   8  -3   5      168.96      197.15      9.88 o
   9  -3   5       96.45      104.79      7.62 o
  -7  -2   5       71.17       75.70      3.89 o
  -6  -2   5      126.31      146.73      4.93 o
  -5  -2   5        0.77        1.60      1.03 o
  -4  -2   5      171.21      174.70      4.27 o
  -3  -2   5       75.37       73.56      1.94 o
  -2  -2   5      184.25      178.37      4.43 o
  -1  -2   5       72.43       62.68      1.93 o
   0  -2   5     2515.50     2591.57     25.34 o
   1  -2   5      502.94      471.21      5.84 o
   2  -2   5      423.18      416.36      5.46 o
   3  -2   5      710.68      701.68      9.70 o
   4  -2   5      244.37      239.15      4.67 o
   5  -2   5     1093.95     1101.54     17.15 o
   6  -2   5      152.79      153.13      3.25 o
   7  -2   5        9.55        9.68      0.84 o
   8  -2   5       53.66       57.19      1.93 o
   9  -2   5       96.84       99.29      3.88 o
  10  -2   5       12.12       11.79      2.39 o
  -7  -1   5      123.18      121.58      4.99 o
  -6  -1   5      355.36      351.72      8.23 o
  -5  -1   5        1.36        1.72      1.07 o
  -4  -1   5      239.42      243.94      5.16 o
  -3  -1   5      844.19      861.03     11.53 o
  -2  -1   5      596.81      609.25      8.44 o
  -1  -1   5      376.17      383.10      5.62 o
   0  -1   5        0.80        3.33      1.05 o
   1  -1   5       35.84       27.38      1.06 o
   2  -1   5       69.35       47.00      1.35 o
   3  -1   5      492.21      478.70      6.90 o
   4  -1   5      459.36      462.40      7.86 o
   5  -1   5      815.13      798.74     12.85 o
   6  -1   5      685.62      692.74     11.46 o
   7  -1   5       93.99       91.87      3.35 o
   8  -1   5       40.55       44.22      1.95 o
   9  -1   5        1.11        1.18      1.17 o
  10  -1   5      181.45      202.93      6.53 o
  -7   0   5       47.15       45.95      3.54 o
  -6   0   5      149.12      144.29      4.70 o
  -5   0   5       18.47       22.57      2.06 o
  -4   0   5      104.78      111.91      4.10 o
  -3   0   5      149.40      145.19      3.16 o
  -2   0   5      662.41      646.94      9.93 o
  -1   0   5      497.91      467.44      7.46 o
   0   0   5      276.53      278.40      4.66 o
   1   0   5     1295.68     1336.44     13.38 o
   2   0   5       32.87       41.33      0.86 o
   3   0   5      355.16      330.18      3.63 o
   4   0   5       93.75       98.03      2.54 o
   5   0   5      460.91      459.17      8.06 o
   6   0   5       81.87       85.07      2.55 o
   7   0   5     1045.22     1057.38     26.99 o
   8   0   5       84.35       91.20      3.88 o
   9   0   5      463.80      496.46     12.19 o
  10   0   5       39.14       37.30      3.19 o
  -7   1   5       60.61       59.83      3.12 o
  -6   1   5      206.25      219.36      6.99 o
  -5   1   5       48.53       45.18      3.06 o
  -4   1   5       40.07       40.92      2.15 o
  -3   1   5       88.04       90.12      2.26 o
  -2   1   5     1038.62     1044.15     14.82 o
  -1   1   5      337.53      330.66      5.69 o
   0   1   5     1013.63     1061.48     13.01 o
   1   1   5     2380.51     2525.64     24.54 o
   2   1   5      202.75      190.59      2.40 o
   3   1   5       85.61       79.81      1.39 o
   4   1   5       87.19       97.19      2.30 o
   5   1   5      337.45      357.77      6.97 o
   6   1   5     1978.37     1918.70     29.81 o
   7   1   5       66.96       60.06      2.51 o
   8   1   5      196.30      201.00      6.41 o
   9   1   5       45.76       43.88      3.38 o
  10   1   5      177.17      160.58      6.26 o
  -7   2   5       39.70       35.55      2.35 o
  -6   2   5      485.24      468.16      8.44 o
  -5   2   5      321.24      319.67     10.83 o
  -4   2   5      244.79      248.62      5.85 o
  -3   2   5      171.85      173.59      3.90 o
  -2   2   5      706.63      683.39      9.91 o
  -1   2   5      979.84      992.90     13.98 o
   0   2   5      424.70      434.49      6.11 o
   1   2   5      806.43      810.79      9.31 o
   2   2   5     1150.61     1170.68     11.17 o
   3   2   5     2646.79     2685.74     24.38 o
   4   2   5      394.26      405.28      5.01 o
   5   2   5      863.55      874.28     11.15 o
   6   2   5       81.95       78.49      3.32 o
   7   2   5      200.51      165.20      6.85 o
   8   2   5      166.45      164.22      5.91 o
   9   2   5       12.59        9.29      1.97 o
  10   2   5      224.90      222.21      7.85 o
  -7   3   5        2.80        3.51      1.59 o
  -6   3   5      147.64      146.98      4.34 o
  -5   3   5       87.67       85.67      3.26 o
  -4   3   5     1362.15     1348.84     26.67 o
  -3   3   5      297.67      299.96      5.60 o
  -2   3   5      697.12      709.51     10.83 o
  -1   3   5      299.70      252.40      5.39 o
   0   3   5       80.29      100.57      2.93 o
   1   3   5      343.74      341.55      4.65 o
   2   3   5      264.18      275.44      3.61 o
   3   3   5      595.38      576.77      6.07 o
   4   3   5      175.54      165.05      2.51 o
   5   3   5      655.28      656.28      7.79 o
   6   3   5      447.38      420.20     10.44 o
   7   3   5      370.54      325.98     16.65 o
   8   3   5       30.93       29.46      3.66 o
   9   3   5       43.17       47.85      4.21 o
  10   3   5       56.90       55.50      4.41 o
  -7   4   5       79.28       87.22      4.33 o
  -6   4   5       43.13       39.01      2.10 o
  -5   4   5      293.27      275.40      6.46 o
  -4   4   5       29.66       30.28      2.70 o
  -3   4   5       28.47       30.37      2.02 o
  -2   4   5        1.21        1.16      0.58 o
  -1   4   5      521.93      491.51      7.86 o
   0   4   5      233.16      238.84      4.08 o
   1   4   5      367.13      347.88      5.88 o
   2   4   5       79.16       72.30      1.93 o
   3   4   5      791.70      780.25      8.57 o
   4   4   5       16.51       20.27      1.01 o
   5   4   5        0.81        1.43      0.56 o
   6   4   5      163.88      173.37      3.55 o
   7   4   5      157.73      140.44      5.57 o
   8   4   5      277.34      261.97      8.43 o
   9   4   5       67.61       63.64      4.62 o
  10   4   5      486.76      495.45     32.34 o
  -7   5   5        0.74        1.70      4.67 o
  -6   5   5       97.03      100.71      5.22 o
  -5   5   5      257.98      262.66      6.15 o
  -4   5   5       30.48       26.38      2.05 o
  -3   5   5       36.04       36.23      2.25 o
  -2   5   5       64.93       69.17      2.39 o
  -1   5   5      175.82      183.06      4.72 o
   0   5   5      638.25      611.24      9.44 o
   1   5   5      131.85      124.16      3.07 o
   2   5   5       15.79       12.86      1.04 o
   3   5   5      437.92      396.13      6.06 o
   4   5   5        1.16        1.60      0.57 o
   5   5   5       15.92       12.23      1.37 o
   6   5   5       50.44       62.85      2.77 o
   7   5   5       17.37       22.06      1.84 o
   8   5   5      144.86      139.62      6.06 o
   9   5   5       45.82       42.33      4.93 o
  -7   6   5       34.48       36.25      5.49 o
  -6   6   5       28.44       30.51      3.40 o
  -5   6   5      125.59      105.83      9.35 o
  -4   6   5       99.25       90.85      3.34 o
  -3   6   5      108.91      101.63      3.48 o
  -2   6   5       77.81       78.61      2.36 o
  -1   6   5      279.97      292.06      4.62 o
   0   6   5      180.78      161.72      3.39 o
   1   6   5       97.47       95.64      2.35 o
   2   6   5       33.47       26.05      1.72 o
   3   6   5      245.95      237.27      3.96 o
   4   6   5       63.87       65.86      2.00 o
   5   6   5       26.28       33.26      1.57 o
   6   6   5       42.50       52.90      2.85 o
   7   6   5      212.52      212.56      6.37 o
   8   6   5        2.83        1.44      1.39 o
   9   6   5      111.55      136.60      6.56 o
  -6   7   5       11.28       12.65      2.53 o
  -5   7   5      112.04      112.76      5.52 o
  -4   7   5      288.13      278.32      6.51 o
  -3   7   5      195.42      192.81      4.58 o
  -2   7   5      219.77      218.73      5.59 o
  -1   7   5      362.94      316.05      5.55 o
   0   7   5       76.05       73.06      2.30 o
   1   7   5      368.84      358.29      5.44 o
   2   7   5      909.92      888.57     11.00 o
   3   7   5       89.54       91.79      2.37 o
   4   7   5      164.33      170.41      4.08 o
   5   7   5      284.89      264.12      5.70 o
   6   7   5      167.23      152.74      5.64 o
   7   7   5      156.57      168.55      7.49 o
   8   7   5       55.87       56.93      3.33 o
   9   7   5        5.80        6.43      1.42 o
  -6   8   5      170.97      166.47      5.83 o
  -5   8   5       68.94       65.08      7.98 o
  -4   8   5       61.79       54.55      2.41 o
  -3   8   5        0.64       -0.89      0.89 o
  -2   8   5       83.55       78.95      2.89 o
  -1   8   5       96.83       79.86      2.59 o
   0   8   5      228.60      218.07      4.49 o
   1   8   5      120.55      119.98      2.84 o
   2   8   5      570.52      571.28      7.91 o
   3   8   5      243.15      238.99      4.31 o
   4   8   5      211.79      205.13      4.77 o
   5   8   5        7.14        4.31      1.22 o
   6   8   5        1.51        2.33      1.35 o
   7   8   5       69.70       75.14      3.84 o
   8   8   5      328.78      344.21      8.54 o
  -5   9   5       55.42       47.08      4.34 o
  -4   9   5      142.46      155.87      6.04 o
  -3   9   5        3.13        2.25      1.14 o
  -2   9   5      125.08       98.10      3.36 o
  -1   9   5       86.87       81.17      3.14 o
   0   9   5       41.49       40.99      2.18 o
   1   9   5     1156.25     1114.29     14.71 o
   2   9   5      167.17      164.18      3.88 o
   3   9   5      138.78      142.37      3.90 o
   4   9   5       49.13       49.18      2.31 o
   5   9   5       89.32       95.11      4.16 o
   6   9   5        9.52        8.57      1.78 o
   7   9   5       51.53       50.71      3.56 o
   8   9   5      324.31      357.63     13.94 o
  -4  10   5      144.68      140.00      5.52 o
  -3  10   5       53.51       61.72      4.46 o
  -2  10   5      137.84      121.51      3.87 o
  -1  10   5       55.95       57.83      3.32 o
   0  10   5       15.60       15.99      1.79 o
   1  10   5      286.29      293.59      5.52 o
   2  10   5      143.73      135.87      3.67 o
   3  10   5       57.89       59.81      2.89 o
   4  10   5       20.19       21.13      4.81 o
   5  10   5      210.58      216.60      8.13 o
   6  10   5        0.96       -0.16      1.67 o
   7  10   5       15.97       13.07      2.81 o
  -3  11   5      184.57      163.35      4.44 o
  -2  11   5      308.12      318.05      7.03 o
  -1  11   5      155.53      162.30      5.54 o
   0  11   5       81.81       77.74      3.44 o
   1  11   5       18.93       21.78      2.11 o
   2  11   5       35.72       34.02      2.20 o
   3  11   5       61.38       56.40      3.06 o
   4  11   5       37.87       37.56      3.17 o
   5  11   5       43.50       38.49      3.28 o
   6  11   5      145.75      141.55      9.10 o
  -2  12   5       20.12       17.74      2.01 o
  -1  12   5       15.87       12.68      2.03 o
   0  12   5        9.33       12.66      1.86 o
   1  12   5       64.05       62.24      3.46 o
   2  12   5      294.79      302.08      8.08 o
   3  12   5      299.08      296.99      9.22 o
   4  12   5       33.30       34.68      3.21 o
   0 -10   6       76.48       72.45      4.30 o
   1 -10   6       18.35       18.98      1.83 o
   2 -10   6      124.57      112.81      6.23 o
   3 -10   6       10.86       13.87      3.60 o
  -2  -9   6      234.81      260.24     10.40 o
  -1  -9   6       74.15       80.61      5.06 o
   0  -9   6        1.64        1.64      1.25 o
   1  -9   6        7.04        8.29      2.40 o
   2  -9   6      115.57      126.75      6.21 o
   3  -9   6      344.19      354.50     11.06 o
   4  -9   6       34.83       36.90      3.69 o
   5  -9   6      122.85      129.32      8.14 o
  -3  -8   6       37.25       35.07      5.17 o
  -2  -8   6       13.81       17.68      2.28 o
  -1  -8   6       96.67      104.00      4.23 o
   0  -8   6       93.14       96.84      5.88 o
   1  -8   6       70.37       65.08      3.12 o
   2  -8   6       98.15      106.95      8.35 o
   3  -8   6        4.14        4.57      1.89 o
   4  -8   6      139.53      133.52      8.68 o
   5  -8   6      283.01      264.99     17.56 o
   6  -8   6       83.38       81.58      4.44 o
  -4  -7   6        1.51        1.61      1.91 o
  -3  -7   6       30.50       30.87      6.28 o
  -2  -7   6        1.00        2.40      1.39 o
  -1  -7   6      223.70      220.10      6.16 o
   0  -7   6      283.89      271.58     27.16 o
   1  -7   6      108.56      106.50      3.72 o
   2  -7   6      287.10      282.09      8.92 o
   3  -7   6      200.01      197.06      9.17 o
   4  -7   6       33.44       35.50      3.82 o
   5  -7   6       12.40       14.23      2.48 o
   6  -7   6       30.09       30.82      4.33 o
   7  -7   6       51.36       57.63      5.40 o
  -5  -6   6        7.51        8.71      2.48 o
  -4  -6   6       34.53       32.90      3.56 o
  -3  -6   6       35.89       39.07      3.62 o
  -2  -6   6       17.15       15.27      1.69 o
  -1  -6   6      276.37      276.56      8.43 o
   0  -6   6     1554.76     1520.95     25.23 o
   1  -6   6      228.56      211.20      5.38 o
   2  -6   6      177.88      173.83      4.20 o
   3  -6   6      145.47      144.96      5.61 o
   4  -6   6       13.07       12.36      1.98 o
   5  -6   6       16.52       19.37      2.62 o
   6  -6   6       97.90       97.96      4.51 o
   7  -6   6      332.43      317.78      8.37 o
   8  -6   6       46.25       60.04      7.18 o
  -5  -5   6       41.52       44.88      4.07 o
  -4  -5   6       74.87       81.25      4.61 o
  -3  -5   6      303.40      305.85      9.26 o
  -2  -5   6      131.13      134.62      3.84 o
  -1  -5   6      100.98       98.51      3.19 o
   0  -5   6     1261.18     1266.61     18.29 o
   1  -5   6       29.61       32.30      2.13 o
   2  -5   6       11.90       14.08      1.03 o
   3  -5   6       18.35       18.80      2.93 o
   4  -5   6       14.08       23.09      2.90 o
   5  -5   6      216.02      228.52      6.57 o
   6  -5   6      436.84      442.46     11.55 o
   7  -5   6      192.72      200.75      4.33 o
   8  -5   6       72.57       81.18      7.99 o
  -6  -4   6        3.82        2.73      2.40 o
  -5  -4   6       10.53        8.90      2.29 o
  -4  -4   6       28.78       37.95      3.73 o
  -3  -4   6      449.13      465.90      7.39 o
  -2  -4   6      123.77      125.83      3.02 o
  -1  -4   6       62.63       59.87      1.94 o
   0  -4   6      139.93      130.77      3.92 o
   1  -4   6        1.08        0.39      0.64 o
   2  -4   6       65.87       71.05      1.90 o
   3  -4   6       13.73       13.85      0.95 o
   4  -4   6      430.44      447.27     16.22 o
   5  -4   6      142.45      153.17      3.64 o
   6  -4   6       74.71       77.74      2.35 o
   7  -4   6      660.03      673.81     14.95 o
   8  -4   6       74.28       82.93      4.57 o
   9  -4   6      162.05      198.54     10.87 o
  -6  -3   6       33.77       37.34      3.06 o
  -5  -3   6      138.95      138.24     10.35 o
  -4  -3   6      104.02      111.68      4.81 o
  -3  -3   6        9.91       10.80      1.52 o
  -2  -3   6       18.51       18.93      1.21 o
  -1  -3   6     1754.61     1763.14     21.46 o
   0  -3   6       79.49       77.14      2.48 o
   1  -3   6      664.25      695.97      8.43 o
   2  -3   6      718.30      712.64      9.06 o
   3  -3   6      361.52      362.89      8.66 o
   4  -3   6      363.61      382.29      6.93 o
   5  -3   6        5.24        4.44      0.80 o
   6  -3   6       18.06       19.13      1.26 o
   7  -3   6        6.86        6.68      0.80 o
   8  -3   6        3.74        2.89      2.20 o
   9  -3   6      150.63      155.10      9.14 o
  -6  -2   6      218.89      222.40     11.32 o
  -5  -2   6      566.23      547.18     11.29 o
  -4  -2   6        2.84        2.33      1.09 o
  -3  -2   6       34.69       38.74      1.66 o
  -2  -2   6        0.87        2.00      0.80 o
  -1  -2   6       68.82       61.34      1.84 o
   0  -2   6       91.98      108.31      2.56 o
   1  -2   6      636.39      646.83     10.31 o
   2  -2   6      725.05      729.15      9.21 o
   3  -2   6      195.93      191.43      4.23 o
   4  -2   6      212.89      218.31      4.99 o
   5  -2   6        8.56        9.40      0.97 o
   6  -2   6      284.48      290.95      7.40 o
   7  -2   6        2.65        1.17      0.67 o
   8  -2   6        7.60        9.09      0.97 o
   9  -2   6       63.20       64.45      3.37 o
  -7  -1   6      214.50      231.53      7.44 o
  -6  -1   6       43.12       47.65      3.47 o
  -5  -1   6      110.06      106.10      4.20 o
  -4  -1   6      152.37      159.76      4.17 o
  -3  -1   6      130.69      136.38      3.25 o
  -2  -1   6      701.40      747.03     10.23 o
  -1  -1   6       12.95       13.47      1.41 o
   0  -1   6        2.53        2.17      0.39 o
   1  -1   6      327.90      335.04      4.69 o
   2  -1   6      612.78      622.97      8.03 o
   3  -1   6       11.15       10.66      0.60 o
   4  -1   6       54.49       58.49      1.97 o
   5  -1   6      325.91      330.24      8.92 o
   6  -1   6      122.83      120.05      3.08 o
   7  -1   6       69.77       74.77      2.43 o
   8  -1   6      134.75      130.66      5.09 o
   9  -1   6      190.72      185.10      5.77 o
  10  -1   6      129.68      142.41      6.94 o
  -7   0   6       10.34       12.06      1.96 o
  -6   0   6        6.63        4.88      1.52 o
  -5   0   6       12.84       14.80      2.86 o
  -4   0   6       10.63        9.26      1.29 o
  -3   0   6       33.61       36.78      1.86 o
  -2   0   6     1582.41     1556.21     19.22 o
  -1   0   6      776.59      747.81     12.58 o
   0   0   6      287.28      262.98      4.21 o
   1   0   6       45.09       43.16      1.15 o
   2   0   6     1068.75     1050.45     10.76 o
   3   0   6      221.80      240.05      4.38 o
   4   0   6      127.25      117.69      2.56 o
   5   0   6      209.33      213.78      4.60 o
   6   0   6      507.23      522.61      8.01 o
   7   0   6      607.08      606.35     10.74 o
   8   0   6      271.38      273.60      7.58 o
   9   0   6      198.55      200.92      6.42 o
  10   0   6       43.16       44.41      3.20 o
  -7   1   6       28.71       28.95      2.60 o
  -6   1   6        2.87        1.27      1.23 o
  -5   1   6      137.57      145.04      4.68 o
  -4   1   6       98.97      100.99      3.66 o
  -3   1   6      139.79      140.40      4.26 o
  -2   1   6      598.67      588.35      9.46 o
  -1   1   6      330.57      319.09      5.82 o
   0   1   6      159.61      156.56      2.99 o
   1   1   6        2.73        7.05      0.98 o
   2   1   6      399.36      376.74      3.95 o
   3   1   6     1278.36     1266.46     12.76 o
   4   1   6      358.22      352.42      6.19 o
   5   1   6     2631.73     2608.42     30.43 o
   6   1   6      239.88      252.22      5.50 o
   7   1   6        7.63        5.96      2.12 o
   8   1   6        3.66        2.73      1.31 o
   9   1   6       89.00       89.13      4.23 o
  10   1   6       68.34       78.69      4.39 o
  -7   2   6       36.61       27.49      4.69 o
  -6   2   6       62.18       54.39      3.54 o
  -5   2   6      194.48      190.87      5.42 o
  -4   2   6      193.17      189.63      5.22 o
  -3   2   6      582.12      590.70     11.34 o
  -2   2   6      407.39      396.88      6.99 o
  -1   2   6      770.46      789.81     11.79 o
   0   2   6        0.76        5.51      3.15 o
   1   2   6      331.18      365.25      5.41 o
   2   2   6     1582.89     1571.68     14.82 o
   3   2   6      743.64      732.40      7.91 o
   4   2   6      303.09      300.33      4.04 o
   5   2   6      630.33      622.55     11.07 o
   6   2   6      222.64      227.91      5.54 o
   7   2   6       99.84      111.78      4.86 o
   8   2   6       17.50       13.23      2.55 o
   9   2   6       28.92       25.18      2.81 o
  10   2   6       16.10       19.66      2.70 o
  -7   3   6       53.55       54.82      2.80 o
  -6   3   6       81.65       83.93      3.14 o
  -5   3   6      313.66      311.35      8.79 o
  -4   3   6     1046.47     1076.92     22.51 o
  -3   3   6       10.46        9.45      2.41 o
  -2   3   6      486.46      464.79      7.89 o
  -1   3   6       14.38       10.63      1.12 o
   0   3   6     1088.34     1072.33     17.69 o
   1   3   6       25.41       24.06      1.31 o
   2   3   6      324.51      303.36      4.65 o
   3   3   6      201.10      204.90      3.03 o
   4   3   6      225.22      233.80      3.48 o
   5   3   6      170.36      169.22      3.11 o
   6   3   6      476.67      436.99     10.81 o
   7   3   6      195.24      182.94      6.21 o
   8   3   6       15.07       17.54      2.37 o
   9   3   6       68.20       60.53      4.09 o
  10   3   6       76.55       75.13      4.76 o
  -7   4   6      375.40      423.83     10.43 o
  -6   4   6       96.12       92.60      3.57 o
  -5   4   6      312.19      305.29      7.28 o
  -4   4   6       61.99       62.64      3.90 o
  -3   4   6       42.85       48.52      2.63 o
  -2   4   6       22.52       19.60      1.54 o
  -1   4   6      854.88      897.24     13.23 o
   0   4   6     1685.77     1702.42     23.09 o
   1   4   6      613.11      610.06      8.46 o
   2   4   6      572.02      572.16      7.99 o
   3   4   6      757.90      768.18      9.23 o
   4   4   6       51.27       58.19      1.46 o
   5   4   6       52.42       52.19      1.71 o
   6   4   6      294.50      243.67      5.84 o
   7   4   6      607.59      565.67     13.94 o
   8   4   6       54.90       52.44      3.94 o
   9   4   6      539.70      511.97     16.52 o
  10   4   6      133.87      130.54      8.21 o
  -6   5   6       29.98       28.30      2.06 o
  -5   5   6       52.18       51.40      3.98 o
  -4   5   6      322.09      321.30      7.46 o
  -3   5   6       56.81       59.01      3.43 o
  -2   5   6      101.27       99.66      3.41 o
  -1   5   6      213.84      221.74      4.96 o
   0   5   6      996.68     1020.26     13.30 o
   1   5   6      267.11      260.95      4.58 o
   2   5   6      466.38      466.58      6.98 o
   3   5   6     1520.18     1441.27     18.54 o
   4   5   6      361.62      360.40      5.79 o
   5   5   6      314.33      293.90      6.57 o
   6   5   6       15.42       17.72      1.71 o
   7   5   6      520.97      485.09      9.44 o
   8   5   6      160.66      180.34      6.99 o
   9   5   6       46.77       41.48      5.26 o
  -6   6   6        0.80        2.71      2.00 o
  -5   6   6       12.65       15.12      1.76 o
  -4   6   6      225.73      225.13      7.44 o
  -3   6   6       85.50       84.57      3.96 o
  -2   6   6      332.96      323.59      6.36 o
  -1   6   6       73.93       64.17      2.45 o
   0   6   6      874.67      843.58     12.77 o
   1   6   6        9.27        8.06      0.98 o
   2   6   6      448.61      425.27      6.93 o
   3   6   6      177.31      163.23      3.53 o
   4   6   6      319.68      314.54      6.10 o
   5   6   6        2.46        8.14      1.11 o
   6   6   6      300.62      278.16      6.67 o
   7   6   6      459.82      431.64      9.11 o
   8   6   6       50.71       50.43      2.56 o
   9   6   6       16.77       16.44      2.95 o
  -6   7   6       37.86       32.81      3.79 o
  -5   7   6       21.19       21.67      1.88 o
  -4   7   6       15.99       15.16      1.81 o
  -3   7   6      156.92      158.16      4.25 o
  -2   7   6      133.08      121.30      3.63 o
  -1   7   6      235.52      219.32      4.97 o
   0   7   6       63.99       68.13      2.34 o
   1   7   6        1.09        1.16      0.75 o
   2   7   6      700.73      690.45      9.07 o
   3   7   6      149.55      147.22      3.41 o
   4   7   6       10.01        7.65      1.06 o
   5   7   6      310.09      288.25      5.79 o
   6   7   6        2.19        3.07      1.27 o
   7   7   6      215.36      209.00      5.91 o
   8   7   6       56.41       48.84      2.94 o
   9   7   6       47.90       45.89      4.96 o
  -5   8   6       27.19       32.80      3.07 o
  -4   8   6       27.07       27.53      2.04 o
  -3   8   6      123.36      124.86      4.31 o
  -2   8   6        3.00        4.57      2.05 o
  -1   8   6       68.77       55.59      2.74 o
   0   8   6      203.74      192.27      4.67 o
   1   8   6        0.64        1.09      0.80 o
   2   8   6      382.91      366.82      5.81 o
   3   8   6       39.44       38.46      1.87 o
   4   8   6      149.26      150.19      3.67 o
   5   8   6      124.00      125.85      4.53 o
   6   8   6        2.13       -0.14      1.95 o
   7   8   6       26.28       23.35      3.26 o
   8   8   6        3.37        2.04      1.46 o
  -4   9   6      106.35      121.12      4.85 o
  -3   9   6       44.45       50.60      2.99 o
  -2   9   6       31.91       29.77      2.46 o
  -1   9   6        1.94        0.45      1.12 o
   0   9   6      144.23      142.46      4.08 o
   1   9   6       51.07       53.51      2.50 o
   2   9   6      142.40      147.84      3.74 o
   3   9   6      125.40      128.55      3.47 o
   4   9   6      450.14      456.95      9.18 o
   5   9   6      117.27      115.26      3.91 o
   6   9   6       55.51       56.90      3.70 o
   7   9   6        1.50        0.87      1.73 o
  -4  10   6        0.55       -0.41      1.14 o
  -3  10   6       52.35       55.74      3.17 o
  -2  10   6       52.99       51.29      3.30 o
  -1  10   6       11.67       17.44      2.18 o
   0  10   6      245.91      234.08      6.50 o
   1  10   6      493.03      494.54      9.22 o
   2  10   6       18.81       20.58      1.74 o
   3  10   6       33.77       36.18      3.15 o
   4  10   6        2.53        3.30      1.52 o
   5  10   6       59.67       59.39      3.82 o
   6  10   6       17.50       21.52      3.17 o
   7  10   6      113.63      128.46      6.21 o
  -3  11   6        1.33        3.76      1.49 o
  -2  11   6      151.97      170.13      5.53 o
  -1  11   6        4.72        4.83      1.58 o
   0  11   6      273.13      265.80      7.26 o
   1  11   6       99.33       88.63      3.99 o
   2  11   6       83.85       90.94      3.73 o
   3  11   6        6.53        8.66      1.75 o
   4  11   6       25.22       26.95      2.81 o
   5  11   6        7.77        7.35      1.99 o
   6  11   6      123.02      149.83      9.41 o
  -1  12   6       25.72       34.53      3.64 o
   0  12   6       57.37       65.46      3.97 o
   1  12   6      202.75      212.31      7.80 o
   2  12   6      118.16      126.62      5.01 o
   3  12   6        9.23        9.10      2.29 o
   4  12   6       54.02       49.09      3.72 o
   0  -9   7       13.75       13.58      2.07 o
   1  -9   7        0.52        1.95      2.02 o
   2  -9   7        5.04        3.55      2.12 o
   3  -9   7       28.49       32.92      4.04 o
   4  -9   7        0.86       -1.88      1.88 o
  -2  -8   7        8.59        8.29      3.04 o
  -1  -8   7       96.16       95.04      4.18 o
   0  -8   7       47.35       52.01      4.29 o
   1  -8   7       10.15       12.14      1.70 o
   2  -8   7       19.22       21.18      3.09 o
   3  -8   7       50.91       49.89      4.28 o
   4  -8   7      320.44      322.90     10.24 o
   5  -8   7       21.17       17.31      2.70 o
  -3  -7   7      128.24      127.77      8.53 o
  -2  -7   7       53.05       52.42      4.39 o
  -1  -7   7       67.97       68.14      4.11 o
   0  -7   7       95.56       97.65      3.95 o
   1  -7   7      431.37      423.26      9.08 o
   2  -7   7      204.19      189.43     13.68 o
   3  -7   7      296.20      276.07      9.01 o
   4  -7   7      409.11      389.73     11.20 o
   5  -7   7       18.32       18.29      2.52 o
   6  -7   7       10.85        9.09      1.85 o
   7  -7   7       69.80       70.64      5.77 o
  -4  -6   7      122.06      117.55      7.19 o
  -3  -6   7      183.23      200.08      9.97 o
  -2  -6   7       89.51       95.52      4.03 o
  -1  -6   7       82.13       81.99      3.64 o
   0  -6   7       35.75       34.23      2.55 o
   1  -6   7      265.16      260.06      6.36 o
   2  -6   7       76.35       73.19      4.31 o
   3  -6   7      200.73      198.91      7.09 o
   4  -6   7      345.30      312.11     15.91 o
   5  -6   7       61.21       61.85      5.04 o
   6  -6   7       54.32       54.69      3.50 o
   7  -6   7       40.27       44.35      2.90 o
  -5  -5   7       27.71       32.16      5.65 o
  -4  -5   7       24.26       24.63      3.26 o
  -3  -5   7       92.19       93.63      5.01 o
  -2  -5   7      135.25      140.37      4.15 o
  -1  -5   7      253.05      256.20      5.72 o
   0  -5   7      257.11      244.25      6.22 o
   1  -5   7       36.20       31.10      3.15 o
   2  -5   7       42.23       39.81      1.93 o
   3  -5   7      212.16      196.95      8.92 o
   4  -5   7      194.92      185.02      8.23 o
   5  -5   7      189.00      189.62      8.11 o
   6  -5   7       64.82       67.30      4.16 o
   7  -5   7       30.05       35.81      4.10 o
   8  -5   7      324.23      320.20     15.38 o
  -5  -4   7        1.81       -0.28      1.75 o
  -4  -4   7        1.41        2.02      1.73 o
  -3  -4   7      143.91      141.32      5.97 o
  -2  -4   7      163.95      157.78      4.26 o
  -1  -4   7     1131.83     1118.99     16.74 o
   0  -4   7       19.07       15.92      1.76 o
   1  -4   7      307.70      303.16     10.51 o
   2  -4   7        7.45        9.01      1.01 o
   3  -4   7        2.05        6.44      2.14 o
   4  -4   7      151.42      157.77      7.25 o
   5  -4   7      293.07      292.49     10.56 o
   6  -4   7      264.42      268.38      9.48 o
   7  -4   7      240.53      251.30      7.23 o
   8  -4   7      241.32      270.57      8.21 o
   9  -4   7       57.63       67.93      7.56 o
  -5  -3   7       38.37       34.74      4.91 o
  -4  -3   7       82.52       83.75      4.77 o
  -3  -3   7       55.83       52.68      3.90 o
  -2  -3   7       81.12       77.64      2.89 o
  -1  -3   7      116.55      119.10      4.05 o
   0  -3   7      697.28      696.94     12.61 o
   1  -3   7      317.17      315.17      6.71 o
   2  -3   7      710.08      728.77     12.04 o
   3  -3   7       58.15       67.31      4.61 o
   4  -3   7      227.94      236.27      6.49 o
   5  -3   7      659.12      670.41     22.33 o
   6  -3   7      493.74      502.89      8.95 o
   7  -3   7        3.99        5.05      1.03 o
   8  -3   7       57.83       62.38      3.62 o
  -6  -2   7      251.36      242.90     11.68 o
  -5  -2   7       75.22       82.16      5.09 o
  -4  -2   7       55.82       58.85      2.90 o
  -3  -2   7      519.05      520.76     10.37 o
  -2  -2   7       11.61       12.97      1.36 o
  -1  -2   7      519.99      546.81      8.53 o
   0  -2   7        6.02        5.51      1.13 o
   1  -2   7        8.91        8.50      1.04 o
   2  -2   7      499.68      481.69      9.97 o
   3  -2   7      109.54      105.53      4.04 o
   4  -2   7      232.54      243.43      5.78 o
   5  -2   7      285.95      287.03      5.77 o
   6  -2   7      873.60      892.19     20.74 o
   7  -2   7       85.23       86.02      2.64 o
   8  -2   7       53.73       59.09      2.20 o
   9  -2   7        1.73        0.25      0.99 o
  -6  -1   7      158.98      165.77      5.58 o
  -5  -1   7       62.71       66.81      3.63 o
  -4  -1   7       21.97       26.65      2.05 o
  -3  -1   7       32.43       34.64      2.69 o
  -2  -1   7      103.66      107.34      3.64 o
  -1  -1   7       29.55       26.51      1.65 o
   0  -1   7       57.65       58.71      1.39 o
   1  -1   7      311.06      295.39      5.73 o
   2  -1   7      315.82      301.53      4.69 o
   3  -1   7      200.07      197.12      4.13 o
   4  -1   7      153.57      153.36      3.60 o
   5  -1   7       21.60       22.73      1.60 o
   6  -1   7        2.96        3.12      1.18 o
   7  -1   7      177.06      179.47      4.29 o
   8  -1   7       77.87       78.50      3.45 o
   9  -1   7      797.64      827.97     21.68 o
  -6   0   7      145.56      147.70      5.21 o
  -5   0   7       39.31       43.95      3.74 o
  -4   0   7       96.61       96.07      3.29 o
  -3   0   7        5.47        4.28      1.70 o
  -2   0   7       31.93       32.20      1.72 o
  -1   0   7        4.46        5.29      0.81 o
   0   0   7      347.03      350.60      5.42 o
   1   0   7      597.21      611.07      7.46 o
   2   0   7      506.81      490.63      5.66 o
   3   0   7        1.69        1.01      0.36 o
   4   0   7       30.25       26.81      1.63 o
   5   0   7      851.88      833.82     13.94 o
   6   0   7      970.04      986.35     16.28 o
   7   0   7       42.21       43.47      2.75 o
   8   0   7      143.94      156.21      9.05 o
   9   0   7      241.11      242.17      7.26 o
  10   0   7       70.42       65.71      3.79 o
  -6   1   7      122.71      123.55      4.66 o
  -5   1   7      242.12      243.30      6.60 o
  -4   1   7        9.50        9.26      1.38 o
  -3   1   7      122.37      120.81      3.49 o
  -2   1   7       29.18       25.68      1.84 o
  -1   1   7      188.04      191.43      4.38 o
   0   1   7      304.53      339.56      5.37 o
   1   1   7      117.31      122.02      2.36 o
   2   1   7      109.33      114.95      2.16 o
   3   1   7      805.11      843.34      8.93 o
   4   1   7      200.13      206.89      4.37 o
   5   1   7        1.15        0.92      0.85 o
   6   1   7       57.77       57.07      2.93 o
   7   1   7       71.06       67.61      4.49 o
   8   1   7       30.28       30.22      2.70 o
   9   1   7       24.08       25.41      3.45 o
  10   1   7       73.11       67.37      4.64 o
  -6   2   7        7.17        5.45      1.63 o
  -5   2   7       75.43       79.45      3.68 o
  -4   2   7      444.43      460.38     22.87 o
  -3   2   7      994.72     1005.57     17.49 o
  -2   2   7      785.55      816.82     14.26 o
  -1   2   7      413.37      382.45      6.94 o
   0   2   7       74.14       83.32      2.63 o
   1   2   7       15.91       15.71      1.29 o
   2   2   7       57.62       57.24      1.46 o
   3   2   7       86.15       80.78      1.72 o
   4   2   7      844.76      862.85      9.94 o
   5   2   7       72.48       73.46      3.36 o
   6   2   7      369.99      360.40     15.93 o
   7   2   7      438.96      442.27     11.06 o
   8   2   7        2.17        2.58      1.41 o
   9   2   7        6.92        6.39      1.83 o
  10   2   7       10.08       13.44      5.25 o
  -6   3   7        0.57       -0.28      1.14 o
  -5   3   7      776.56      762.80     17.62 o
  -4   3   7      149.26      158.13      6.07 o
  -3   3   7      156.71      166.58      4.91 o
  -2   3   7       93.41       88.47      2.92 o
  -1   3   7      128.95      113.79      3.25 o
   0   3   7        0.94        1.36      0.89 o
   1   3   7      119.79      113.91      2.74 o
   2   3   7      204.00      188.94      3.56 o
   3   3   7      599.15      602.41      7.00 o
   4   3   7     1412.01     1387.95     15.45 o
   5   3   7       20.69       21.32      1.50 o
   6   3   7       82.20       87.00      3.97 o
   7   3   7       64.97       65.53      3.70 o
   8   3   7       87.31       87.74      4.42 o
   9   3   7        8.54       10.31      2.16 o
  10   3   7      649.63      665.26     29.48 o
  -6   4   7       78.39       75.55      3.68 o
  -5   4   7       10.64       11.09      1.79 o
  -4   4   7       48.84       50.05      4.07 o
  -3   4   7       24.20       22.95      2.10 o
  -2   4   7       14.67       11.80      1.57 o
  -1   4   7      120.94      116.92      3.34 o
   0   4   7       86.71       85.50      2.72 o
   1   4   7      287.97      275.37      4.86 o
   2   4   7      738.44      725.77      9.90 o
   3   4   7      550.35      539.32      8.07 o
   4   4   7     1033.45     1025.06     13.06 o
   5   4   7       88.77       86.18      2.49 o
   6   4   7       28.76       32.75      1.49 o
   7   4   7        2.44        0.58      1.40 o
   8   4   7      140.65      142.66      5.92 o
   9   4   7      201.41      226.23      8.09 o
  -6   5   7       18.22       15.03      1.92 o
  -5   5   7      189.17      180.50      5.49 o
  -4   5   7      133.91      131.14      4.60 o
  -3   5   7      153.02      150.79      5.76 o
  -2   5   7        7.90        7.85      1.40 o
  -1   5   7      497.63      499.14      8.59 o
   0   5   7      166.82      152.77      3.91 o
   1   5   7      180.20      172.92      5.38 o
   2   5   7      694.47      688.44      9.89 o
   3   5   7      339.53      337.25      5.62 o
   4   5   7      414.88      402.96      7.15 o
   5   5   7      111.93      108.77      3.60 o
   6   5   7        9.15       16.22      1.64 o
   7   5   7      120.85      127.62      3.73 o
   8   5   7      187.49      188.97      8.33 o
   9   5   7        5.29       10.86      2.57 o
  -5   6   7       26.29       26.82      2.44 o
  -4   6   7      154.26      152.80      7.11 o
  -3   6   7      319.18      310.69      7.56 o
  -2   6   7      205.77      224.14      5.89 o
  -1   6   7     1262.35     1204.61     17.65 o
   0   6   7      534.01      521.42      8.95 o
   1   6   7      471.83      465.12      8.17 o
   2   6   7       61.46       60.12      2.42 o
   3   6   7       79.14       75.45      3.05 o
   4   6   7      150.26      147.43      3.86 o
   5   6   7      191.10      182.58      5.13 o
   6   6   7      598.14      551.82     10.94 o
   7   6   7      208.00      204.47      5.49 o
   8   6   7      223.69      204.71      7.58 o
   9   6   7       80.46       81.23      5.32 o
  -5   7   7       51.98       47.07      2.89 o
  -4   7   7       31.40       27.11      2.41 o
  -3   7   7      196.72      202.09      5.12 o
  -2   7   7      331.24      317.35      6.71 o
  -1   7   7      108.90      118.27      3.63 o
   0   7   7      400.52      414.06      8.83 o
   1   7   7        0.91        2.33      0.95 o
   2   7   7      188.33      191.69      4.15 o
   3   7   7      155.21      155.47      4.11 o
   4   7   7      482.64      479.06      7.63 o
   5   7   7      141.90      131.82      3.68 o
   6   7   7      401.87      381.07      8.68 o
   7   7   7       75.18       72.73      3.58 o
   8   7   7      293.96      285.45      9.81 o
  -4   8   7       74.87       79.78      3.84 o
  -3   8   7      230.02      226.17      5.58 o
  -2   8   7       39.63       32.31      2.66 o
  -1   8   7       69.32       71.83      3.61 o
   0   8   7       27.85       34.90      2.49 o
   1   8   7      445.65      429.78      8.09 o
   2   8   7      190.87      186.56      3.87 o
   3   8   7      139.94      144.00      3.63 o
   4   8   7      338.44      337.19      6.11 o
   5   8   7      271.68      277.05      7.25 o
   6   8   7      157.15      144.17      5.11 o
   7   8   7       49.13       44.43      3.18 o
   8   8   7      124.47      146.82      5.12 o
  -4   9   7       27.29       25.43      2.39 o
  -3   9   7       88.81      101.10      4.15 o
  -2   9   7       65.36       64.42      3.54 o
  -1   9   7       16.34       15.67      2.03 o
   0   9   7        1.18        0.97      1.06 o
   1   9   7       64.44       68.96      3.17 o
   2   9   7      103.79      100.72      3.12 o
   3   9   7       16.97       18.52      1.78 o
   4   9   7      190.50      193.27      4.45 o
   5   9   7      120.10      128.43      5.78 o
   6   9   7       57.33       55.12      3.65 o
   7   9   7        4.78        5.92      1.80 o
  -3  10   7       23.19       20.86      2.29 o
  -2  10   7       75.64       94.89      4.54 o
  -1  10   7       66.06       67.23      3.72 o
   0  10   7       44.54       43.89      3.18 o
   1  10   7       36.12       38.91      2.59 o
   2  10   7        8.21       10.53      1.63 o
   3  10   7       14.08       15.11      1.75 o
   4  10   7       27.89       29.15      2.75 o
   5  10   7       47.46       55.47      4.56 o
   6  10   7       28.36       20.01      3.93 o
  -2  11   7        6.87        5.74      1.70 o
  -1  11   7       12.54        8.25      2.77 o
   0  11   7        6.59        6.60      3.13 o
   1  11   7       20.80       21.59      2.89 o
   2  11   7      213.98      225.41      5.83 o
   3  11   7       20.96       18.94      2.03 o
   4  11   7        9.74       12.14      2.16 o
   5  11   7       86.43       99.16      9.00 o
   0  12   7       29.15       23.92      2.70 o
   1  12   7       78.45       95.75      7.15 o
   2  12   7       34.61       31.98      3.60 o
   3  12   7       26.95       29.21      2.99 o
   0  -8   8        1.78       -0.20      1.33 o
   1  -8   8       11.57       13.57      2.05 o
   2  -8   8        1.21        1.31      1.83 o
   3  -8   8       91.94       92.39      5.62 o
   4  -8   8       78.99       87.28      5.39 o
  -2  -7   8        0.41       -0.66      2.38 o
  -1  -7   8        2.19        1.94      1.43 o
   0  -7   8       55.19       50.95      3.30 o
   1  -7   8      137.11      121.88      4.25 o
   2  -7   8       29.06       19.11      2.95 o
   3  -7   8      138.59      129.00      6.02 o
   4  -7   8       38.41       43.79      3.93 o
   5  -7   8       11.93       15.80      2.58 o
   6  -7   8        6.85        8.54      2.05 o
  -3  -6   8      116.19      115.44      8.18 o
  -2  -6   8       59.58       53.85      5.98 o
  -1  -6   8       24.40       24.82      2.60 o
   0  -6   8      169.19      159.03      5.14 o
   1  -6   8      118.82      111.57      7.75 o
   2  -6   8       22.64       17.26      1.55 o
   3  -6   8       94.82       86.45      9.21 o
   4  -6   8        0.64        0.59      1.59 o
   5  -6   8       82.92       81.01      4.44 o
   6  -6   8       75.48       65.64      4.05 o
   7  -6   8        1.13        1.82      1.43 o
  -3  -5   8      280.68      288.79      9.58 o
  -2  -5   8      142.95      140.98     10.81 o
  -1  -5   8      281.27      284.67      9.98 o
   0  -5   8      192.42      194.73      5.65 o
   1  -5   8       78.17       74.48      3.74 o
   2  -5   8        0.53        1.35      1.07 o
   3  -5   8       28.67       19.44      3.56 o
   4  -5   8      110.26       95.44      6.18 o
   5  -5   8      228.31      234.55      9.92 o
   6  -5   8       59.93       53.11      4.24 o
   7  -5   8      183.52      176.06      7.38 o
   8  -5   8      232.56      242.66      7.08 o
  -4  -4   8      137.76      146.98     14.57 o
  -3  -4   8      164.25      175.67     12.84 o
  -2  -4   8      238.30      257.87      7.07 o
  -1  -4   8       48.28       40.86      2.50 o
   0  -4   8        1.07        1.17      1.31 o
   1  -4   8      440.06      430.74     10.80 o
   2  -4   8      152.91      137.62      4.60 o
   3  -4   8      669.55      611.90     20.45 o
   4  -4   8      274.51      235.44     10.11 o
   5  -4   8      193.53      194.96      8.63 o
   6  -4   8      185.82      213.90      8.67 o
   7  -4   8       55.89       58.27      3.88 o
   8  -4   8       68.56       68.29      3.75 o
  -4  -3   8       10.98       12.79      2.61 o
  -3  -3   8       98.76      106.95      5.29 o
  -2  -3   8      124.33      129.32      3.88 o
  -1  -3   8        5.02        3.14      1.36 o
   0  -3   8      146.90      140.15      4.44 o
   1  -3   8      344.27      315.97      8.56 o
   2  -3   8       89.84      100.84      3.87 o
   3  -3   8      410.29      383.67     14.20 o
   4  -3   8      254.18      247.92     10.21 o
   5  -3   8      283.43      256.84     10.09 o
   6  -3   8       76.64       83.27      4.86 o
   7  -3   8       25.66       27.24      2.97 o
   8  -3   8       12.55       14.76      2.19 o
   9  -3   8       27.51       28.90      2.30 o
  -5  -2   8       19.38       24.82      4.49 o
  -4  -2   8       40.87       38.49      3.76 o
  -3  -2   8      145.14      148.47      6.12 o
  -2  -2   8      756.61      785.61     14.81 o
  -1  -2   8      210.78      214.03      5.84 o
   0  -2   8        0.95        0.44      0.99 o
   1  -2   8      216.84      213.91      5.37 o
   2  -2   8        9.09       13.62      1.98 o
   3  -2   8       75.89       86.53      2.26 o
   4  -2   8       79.36       71.87      4.90 o
   5  -2   8      392.93      390.01     13.51 o
   6  -2   8       68.49       70.71      4.45 o
   7  -2   8       18.65       23.51      2.87 o
   8  -2   8       40.20       36.85      3.33 o
   9  -2   8        1.28        1.22      1.36 o
  -5  -1   8       14.47       19.06      4.02 o
  -4  -1   8        6.33        6.38      2.07 o
  -3  -1   8        4.43        5.31      1.81 o
  -2  -1   8      762.43      760.07     15.18 o
  -1  -1   8      645.21      630.15     12.50 o
   0  -1   8       87.32       88.82      3.38 o
   1  -1   8      436.77      442.00      8.80 o
   2  -1   8      175.56      186.45      5.07 o
   3  -1   8        1.33        3.86      0.76 o
   4  -1   8       31.10       25.09      3.23 o
   5  -1   8      102.00       92.14      5.36 o
   6  -1   8      166.70      166.13      5.10 o
   7  -1   8      596.69      584.54     18.15 o
   8  -1   8      196.82      196.03      7.95 o
   9  -1   8       55.09       48.16      3.61 o
  -5   0   8       58.77       61.54      4.79 o
  -4   0   8       74.65       80.84      3.50 o
  -3   0   8       14.31       13.42      1.77 o
  -2   0   8      291.70      301.62      5.49 o
  -1   0   8      308.95      319.13      5.48 o
   0   0   8       73.44       83.63      2.39 o
   1   0   8      431.48      435.90      8.71 o
   2   0   8       71.53       81.42      4.33 o
   3   0   8      325.77      332.58     10.90 o
   4   0   8       93.05       99.83      3.44 o
   5   0   8     1141.58     1111.62     43.06 o
   6   0   8      544.35      537.78     12.17 o
   7   0   8       17.42       21.13      2.18 o
   8   0   8       58.23       60.98      3.47 o
   9   0   8        0.63        0.52      1.40 o
  -5   1   8       65.38       69.27      3.71 o
  -4   1   8       51.89       54.82      3.35 o
  -3   1   8        2.49        1.63      1.02 o
  -2   1   8       13.37       13.38      1.55 o
  -1   1   8      800.09      803.04     12.65 o
   0   1   8        5.94        7.98      1.20 o
   1   1   8        7.06        5.34      1.02 o
   2   1   8      337.03      332.30      6.95 o
   3   1   8      366.05      380.52      5.79 o
   4   1   8        1.14        1.03      0.54 o
   5   1   8      286.65      273.54     17.40 o
   6   1   8       53.20       52.91      2.99 o
   7   1   8       97.75      104.05      6.01 o
   8   1   8      162.62      170.08     10.72 o
   9   1   8        0.58        0.87      1.33 o
  -5   2   8        0.51        2.96      2.64 o
  -4   2   8      658.71      686.88     13.49 o
  -3   2   8       54.50       59.99      4.24 o
  -2   2   8       11.59       12.23      1.70 o
  -1   2   8       56.84       58.41      2.68 o
   0   2   8      138.63      140.72      8.05 o
   1   2   8       13.40       11.80      1.31 o
   2   2   8       23.17       24.68      1.51 o
   3   2   8        2.36        1.71      0.69 o
   4   2   8      209.29      201.88      3.89 o
   5   2   8        0.81        0.71      0.42 o
   6   2   8      172.90      180.36      5.92 o
   7   2   8       95.94       94.22      4.26 o
   8   2   8      225.56      226.91      7.29 o
   9   2   8        5.61        2.41      1.57 o
  -5   3   8      115.09      118.22      4.57 o
  -4   3   8        8.29        8.63      2.22 o
  -3   3   8        8.66        7.98      1.61 o
  -2   3   8      179.39      190.53      9.47 o
  -1   3   8      186.31      183.72      4.52 o
   0   3   8      322.42      322.33      6.32 o
   1   3   8      247.05      241.89      5.11 o
   2   3   8       53.37       53.12      2.84 o
   3   3   8      453.92      463.81     11.16 o
   4   3   8      137.94      138.25      3.81 o
   5   3   8       44.86       43.22      1.69 o
   6   3   8      120.36      119.73      7.54 o
   7   3   8       99.24       96.41      4.47 o
   8   3   8       98.77       96.63      7.84 o
   9   3   8      146.94      153.60      6.26 o
  -5   4   8        1.48       -0.87      1.55 o
  -4   4   8      337.93      352.43     10.32 o
  -3   4   8      138.85      142.99      6.51 o
  -2   4   8        0.98        0.43      1.11 o
  -1   4   8       17.66       18.62      1.68 o
   0   4   8      223.06      236.53      6.25 o
   1   4   8      179.57      186.54      4.43 o
   2   4   8       10.35       12.45      1.19 o
   3   4   8     1918.64     1902.44     25.84 o
   4   4   8      152.37      155.39      3.77 o
   5   4   8      165.75      148.87      4.16 o
   6   4   8       26.99       33.87      1.55 o
   7   4   8       30.46       31.61      3.12 o
   8   4   8      112.43      111.99      5.29 o
   9   4   8       45.99       45.43      4.02 o
  -5   5   8       35.37       31.89      2.84 o
  -4   5   8      380.23      368.87     10.62 o
  -3   5   8      302.76      309.84      9.28 o
  -2   5   8      165.46      158.27      4.97 o
  -1   5   8        0.71       -0.17      1.01 o
   0   5   8      370.93      358.43      6.23 o
   1   5   8      180.49      177.02      4.36 o
   2   5   8      557.86      558.88      8.39 o
   3   5   8      228.22      227.97      4.96 o
   4   5   8      549.87      540.22      9.07 o
   5   5   8       12.55        6.25      1.31 o
   6   5   8      109.31      108.24      4.55 o
   7   5   8      134.78      132.60      5.79 o
   8   5   8       76.36       83.36      4.83 o
   9   5   8       27.58       26.93      3.41 o
  -5   6   8       55.09       53.99      3.71 o
  -4   6   8       80.31       78.70      4.00 o
  -3   6   8      229.58      225.09     15.00 o
  -2   6   8      138.28      138.61      7.29 o
  -1   6   8      192.27      187.38      6.26 o
   0   6   8       57.92       61.23      3.35 o
   1   6   8      754.61      731.22     13.52 o
   2   6   8      469.98      457.24      7.38 o
   3   6   8      461.21      456.12      8.19 o
   4   6   8      105.89      113.43      4.16 o
   5   6   8      158.25      146.83      7.28 o
   6   6   8        0.88        1.63      1.29 o
   7   6   8      136.11      145.84      4.49 o
   8   6   8      167.38      170.67      7.15 o
   9   6   8      204.23      235.53      8.90 o
  -4   7   8       22.12       21.12      2.52 o
  -3   7   8      115.73      108.89      3.87 o
  -2   7   8      160.22      163.57      4.69 o
  -1   7   8       37.68       33.83      2.34 o
   0   7   8       63.47       58.96      3.76 o
   1   7   8      135.71      139.67      4.60 o
   2   7   8      293.83      285.31      6.93 o
   3   7   8      187.52      183.60      4.67 o
   4   7   8      315.23      315.95      6.60 o
   5   7   8      175.57      172.17      6.23 o
   6   7   8        0.98        0.03      1.15 o
   7   7   8       59.09       56.05      5.40 o
   8   7   8       98.33       94.39      3.73 o
  -4   8   8      177.27      191.96      5.32 o
  -3   8   8       97.61      109.35      4.91 o
  -2   8   8      173.91      192.22      6.80 o
  -1   8   8      116.47      119.45      4.54 o
   0   8   8       21.80       22.21      2.00 o
   1   8   8      190.66      185.55      4.84 o
   2   8   8       64.21       67.55      3.20 o
   3   8   8       77.37       80.73      2.80 o
   4   8   8      557.55      558.76      8.93 o
   5   8   8      451.98      443.75     13.57 o
   6   8   8      234.31      259.57      7.10 o
   7   8   8        9.73       10.78      1.92 o
   8   8   8      195.25      208.55      6.18 o
  -3   9   8      136.43      142.49      6.34 o
  -2   9   8      266.29      255.89      7.19 o
  -1   9   8      177.39      185.05      5.92 o
   0   9   8       17.69       15.51      1.82 o
   1   9   8      474.59      482.02      9.19 o
   2   9   8       47.69       48.16      2.80 o
   3   9   8      137.04      142.56      4.25 o
   4   9   8       52.36       58.18      2.76 o
   5   9   8      624.85      625.52     13.11 o
   6   9   8        7.31        1.49      1.47 o
   7   9   8       69.94       71.23      4.02 o
  -2  10   8      210.37      226.35      6.83 o
  -1  10   8       85.30       84.61      4.15 o
   0  10   8      106.71      108.40      6.43 o
   1  10   8       95.40       89.74      4.05 o
   2  10   8      105.86      111.60      4.45 o
   3  10   8       73.58       72.27      3.40 o
   4  10   8        1.44        1.47      1.48 o
   5  10   8        6.40        2.96      1.91 o
   6  10   8      179.85      190.19      7.69 o
  -1  11   8        9.61        9.64      2.01 o
   0  11   8        7.98       10.75      2.54 o
   1  11   8       90.61      105.17      5.49 o
   2  11   8      138.31      152.02      5.39 o
   3  11   8       15.60       15.43      1.94 o
   4  11   8        2.69        1.08      1.77 o
   5  11   8      193.84      223.87      8.76 o
   0  -7   9       82.37       86.14      4.12 o
   1  -7   9       64.77       51.10      3.46 o
   2  -7   9       59.42       61.45      5.06 o
   3  -7   9      116.89      117.02     11.97 o
   4  -7   9       58.80       53.36      4.63 o
  -1  -6   9        1.96       -0.23      1.68 o
   0  -6   9      183.42      169.93      5.55 o
   1  -6   9        0.44        1.01      1.20 o
   2  -6   9       28.57       30.72      3.66 o
   3  -6   9       39.82       35.40      3.79 o
   4  -6   9        3.22        4.83      2.03 o
   5  -6   9       59.13       67.86      4.51 o
   6  -6   9        9.27       11.87      4.27 o
  -2  -5   9       41.87       39.33      5.26 o
  -1  -5   9       87.75       70.96      3.89 o
   0  -5   9       12.76       12.14      1.90 o
   1  -5   9       10.04        6.82      2.70 o
   2  -5   9        1.07        2.76      1.76 o
   3  -5   9        2.03        2.00      2.25 o
   4  -5   9       24.24       28.19      4.11 o
   5  -5   9       43.21       40.00      4.66 o
   6  -5   9        1.35        0.37      1.73 o
   7  -5   9       83.62       79.41      5.16 o
  -3  -4   9        4.45        6.65      2.32 o
  -2  -4   9      107.28       96.29      7.22 o
  -1  -4   9       74.61       71.42      3.63 o
   0  -4   9       92.85       91.25      4.63 o
   1  -4   9       87.65       80.77      4.11 o
   2  -4   9      336.95      310.25     13.66 o
   3  -4   9       65.85       63.07      6.00 o
   4  -4   9       78.58       82.92      5.98 o
   5  -4   9      206.26      191.28      9.08 o
   6  -4   9       45.68       42.12      4.36 o
   7  -4   9       15.71       12.69      2.57 o
  -3  -3   9      232.67      228.57      8.31 o
  -2  -3   9      164.32      171.01      6.80 o
  -1  -3   9      227.39      234.03      9.38 o
   0  -3   9       78.88       78.99      6.39 o
   1  -3   9        9.35        7.99      1.78 o
   2  -3   9      398.77      346.68      8.99 o
   3  -3   9      121.59      113.16      4.95 o
   4  -3   9      204.60      191.57      9.20 o
   5  -3   9      309.63      292.62     11.76 o
   6  -3   9      299.72      297.72     11.52 o
   7  -3   9        3.05        2.09      1.75 o
   8  -3   9       11.27       13.24      2.36 o
  -4  -2   9      239.51      245.61      8.86 o
  -3  -2   9      107.81      122.26      5.89 o
  -2  -2   9       77.57       81.87      4.88 o
  -1  -2   9       57.27       67.82      4.17 o
   0  -2   9       90.61       85.85      4.38 o
   1  -2   9       78.96       75.13      3.84 o
   2  -2   9      552.00      504.07     12.52 o
   3  -2   9      438.90      382.47      8.97 o
   4  -2   9       12.34       20.02      3.43 o
   5  -2   9      248.86      256.81     10.65 o
   6  -2   9       12.54       10.63      2.51 o
   7  -2   9      161.84      158.29      7.38 o
   8  -2   9       40.62       39.99      3.88 o
  -4  -1   9        7.49        8.92      2.36 o
  -3  -1   9        1.28        1.24      2.44 o
  -2  -1   9       30.54       37.54      7.05 o
  -1  -1   9       26.52       26.17      2.40 o
   0  -1   9      308.12      303.07     10.58 o
   1  -1   9      115.50      113.24      4.78 o
   2  -1   9      765.28      702.19     15.49 o
   3  -1   9      127.74      119.83      4.18 o
   4  -1   9       34.74       33.97      4.19 o
   5  -1   9       39.20       35.84      4.13 o
   6  -1   9      454.37      469.82     16.12 o
   7  -1   9      237.48      245.23      9.93 o
   8  -1   9      111.24      116.30      6.20 o
   9  -1   9      362.92      376.68     13.12 o
  -4   0   9        1.67        0.80      2.43 o
  -3   0   9       84.76       90.16      6.93 o
  -2   0   9      119.58      124.30      5.55 o
  -1   0   9       79.60       90.50      3.76 o
   0   0   9      558.65      557.94     11.09 o
   1   0   9        1.10        0.95      1.02 o
   2   0   9       25.84       35.15      2.90 o
   3   0   9      647.44      587.89     13.02 o
   4   0   9      154.43      158.33      5.85 o
   5   0   9      313.15      296.75     11.80 o
   6   0   9      156.49      146.17      7.47 o
   7   0   9      101.84      103.21      6.09 o
   8   0   9        0.81       -1.47      1.47 o
   9   0   9       52.37       60.51      4.62 o
  -4   1   9       82.21       88.97      6.87 o
  -3   1   9      673.13      669.61     16.22 o
  -2   1   9      929.50      907.07     20.05 o
  -1   1   9      450.01      440.27      9.52 o
   0   1   9      156.89      156.18      4.79 o
   1   1   9       25.24       19.38      1.90 o
   2   1   9        4.63        5.81      1.25 o
   3   1   9       64.75       64.16      3.24 o
   4   1   9      314.21      315.99      9.42 o
   5   1   9      206.57      210.43      6.55 o
   6   1   9      273.73      264.95      7.45 o
   7   1   9      626.57      627.27     20.56 o
   8   1   9       25.90       30.62      3.92 o
   9   1   9       12.80       14.78      2.96 o
  -4   2   9      188.58      200.79      7.79 o
  -3   2   9      126.17      129.19      6.11 o
  -2   2   9      372.71      372.49      8.70 o
  -1   2   9       15.09       14.33      1.88 o
   0   2   9      206.24      204.23      5.64 o
   1   2   9       18.16       21.82      2.01 o
   2   2   9        0.73        0.42      1.04 o
   3   2   9      154.73      155.50      5.35 o
   4   2   9      848.45      873.72     14.66 o
   5   2   9      174.49      175.74      4.04 o
   6   2   9       73.85       66.19      3.57 o
   7   2   9      291.66      281.95      8.32 o
   8   2   9        1.01        2.07      1.49 o
   9   2   9        3.06        2.79      2.23 o
  -4   3   9        3.95        5.09      2.09 o
  -3   3   9       13.90       13.25      3.19 o
  -2   3   9       23.07       25.50      2.43 o
  -1   3   9        0.64       -0.22      1.05 o
   0   3   9      184.24      185.54      4.71 o
   1   3   9      200.40      206.83      6.19 o
   2   3   9      188.20      195.85      6.26 o
   3   3   9      122.56      129.43      3.87 o
   4   3   9      596.79      601.05     11.03 o
   5   3   9      146.46      136.35      3.79 o
   6   3   9        5.47        4.57      1.62 o
   7   3   9      129.19      138.63      5.57 o
   8   3   9       15.26       13.92      2.37 o
   9   3   9      120.98      125.29      5.67 o
  -4   4   9        5.46        5.08      3.13 o
  -3   4   9       28.27       28.13      3.68 o
  -2   4   9        0.71        0.07      1.39 o
  -1   4   9       22.59       27.11      2.43 o
   0   4   9      153.49      153.30      4.62 o
   1   4   9      118.99      123.95      4.67 o
   2   4   9      235.23      245.78      6.19 o
   3   4   9       28.36       30.42      1.89 o
   4   4   9       44.30       48.39      2.59 o
   5   4   9      159.54      156.98      4.43 o
   6   4   9       97.50       88.79      3.31 o
   7   4   9      291.56      311.95     14.43 o
   8   4   9      197.91      209.37      7.58 o
   9   4   9       11.58       18.07      2.77 o
  -4   5   9        9.55       13.50      2.64 o
  -3   5   9        6.28        6.34      2.02 o
  -2   5   9       40.63       41.80      3.07 o
  -1   5   9      316.95      309.00      7.60 o
   0   5   9      444.65      437.61      7.45 o
   1   5   9      401.52      408.07     10.37 o
   2   5   9       36.63       35.28      3.01 o
   3   5   9      773.44      795.04     12.51 o
   4   5   9      111.59      106.99      3.83 o
   5   5   9       20.21       23.19      2.09 o
   6   5   9       36.72       32.27      2.32 o
   7   5   9      284.55      286.74      6.21 o
   8   5   9      186.91      173.09      6.99 o
   9   5   9       24.81       25.70      3.43 o
  -4   6   9       28.65       25.47      2.75 o
  -3   6   9       11.04        9.58      2.79 o
  -2   6   9      194.16      191.84      7.20 o
  -1   6   9       62.27       65.34      4.25 o
   0   6   9      261.58      268.32      6.46 o
   1   6   9        3.08        2.10      1.28 o
   2   6   9       44.96       48.43      3.08 o
   3   6   9        3.17        2.75      1.07 o
   4   6   9        1.84       -0.13      2.05 o
   5   6   9      177.78      171.03      7.68 o
   6   6   9       51.43       53.50      3.02 o
   7   6   9       38.18       38.25      2.56 o
   8   6   9      198.62      192.02      7.74 o
  -3   7   9      248.64      245.90      6.29 o
  -2   7   9        5.24        2.38      1.49 o
  -1   7   9        1.50        1.38      1.12 o
   0   7   9       27.57       28.05      2.56 o
   1   7   9       98.67      101.07      7.00 o
   2   7   9      573.42      569.70     12.07 o
   3   7   9      323.03      324.50      6.82 o
   4   7   9       72.78       80.81      3.65 o
   5   7   9      409.63      410.74      9.32 o
   6   7   9       43.65       45.22      3.05 o
   7   7   9       28.20       24.35      2.33 o
   8   7   9       74.82       88.27      3.62 o
  -3   8   9      136.54      147.85      4.83 o
  -2   8   9       62.20       64.85      4.01 o
  -1   8   9        0.71        1.39      1.39 o
   0   8   9       36.10       40.38      4.79 o
   1   8   9       28.92       24.05      2.92 o
   2   8   9      447.67      464.55     15.24 o
   3   8   9      332.28      330.56      7.10 o
   4   8   9      161.85      153.00      5.24 o
   5   8   9      197.31      215.59      6.40 o
   6   8   9       96.11      105.18      4.37 o
   7   8   9       28.01       33.79      2.86 o
  -2   9   9       71.20       75.81      4.17 o
  -1   9   9       10.24       10.16      1.95 o
   0   9   9      178.18      173.03      5.75 o
   1   9   9      156.55      162.85      5.52 o
   2   9   9      138.59      138.44      4.98 o
   3   9   9      113.21      111.49      4.31 o
   4   9   9       52.91       58.87      3.18 o
   5   9   9       11.15       12.71      2.17 o
   6   9   9        3.99        2.25      1.63 o
  -1  10   9        0.89        0.18      1.71 o
   0  10   9       74.15       68.94      6.68 o
   1  10   9       16.37       15.86      2.36 o
   2  10   9      200.96      220.89      6.66 o
   3  10   9      185.96      195.96      9.18 o
   4  10   9        0.50        1.78      1.55 o
   5  10   9       43.43       47.56      4.50 o
   1  11   9       91.71      108.50      5.87 o
   2  11   9       56.95       63.68      4.11 o
   3  11   9       56.40       66.33      5.19 o
   4  11   9      227.03      235.13     12.34 o
   1  -6  10      145.20      160.18      5.29 o
   2  -6  10       44.94       47.49      6.81 o
   3  -6  10       95.71       98.97      5.73 o
   4  -6  10        0.87        1.59      2.01 o
  -1  -5  10       59.40       51.91      5.89 o
   0  -5  10       18.49       16.22      2.19 o
   1  -5  10      120.80      123.09      6.16 o
   2  -5  10       81.98       90.61      4.93 o
   3  -5  10       34.30       31.11      4.87 o
   4  -5  10       68.54       62.99      6.45 o
   5  -5  10       34.93       32.34      4.56 o
   6  -5  10      110.77      109.37      6.92 o
  -2  -4  10        6.99       10.09      3.48 o
  -1  -4  10        2.29        5.41      2.94 o
   0  -4  10       19.11       10.17      2.29 o
   1  -4  10       25.01       18.91      2.58 o
   2  -4  10      122.65      119.87      4.67 o
   3  -4  10       54.92       62.18      6.42 o
   4  -4  10      117.00      117.38      7.69 o
   5  -4  10      108.37      112.09      7.17 o
   6  -4  10      127.46      120.94      7.23 o
   7  -4  10        1.76       -0.38      1.75 o
  -2  -3  10       38.76       34.06      5.09 o
  -1  -3  10       78.23       84.85      5.14 o
   0  -3  10       25.36       27.09      3.12 o
   1  -3  10        1.62        2.56      1.54 o
   2  -3  10       19.67       21.67      2.38 o
   3  -3  10       20.35       28.19      4.42 o
   4  -3  10       43.92       44.61      5.14 o
   5  -3  10       37.90       46.09      5.18 o
   6  -3  10       84.43       79.30      5.70 o
   7  -3  10       62.49       65.63      5.04 o
  -3  -2  10        0.69        1.25      1.87 o
  -2  -2  10        2.75        1.41      2.67 o
  -1  -2  10       63.91       60.04      4.59 o
   0  -2  10        3.82        1.96      1.69 o
   1  -2  10       70.01       65.97      4.01 o
   2  -2  10      178.73      184.72      6.22 o
   3  -2  10       29.45       34.31      2.50 o
   4  -2  10       17.45       14.49      3.33 o
   5  -2  10       49.87       49.68      5.28 o
   6  -2  10        6.57        4.90      2.28 o
   7  -2  10       55.97       48.32      4.80 o
   8  -2  10       22.72       26.13      3.61 o
  -3  -1  10        1.39        0.97      1.91 o
  -2  -1  10       24.75       26.10      7.32 o
  -1  -1  10       61.01       66.84      3.91 o
   0  -1  10       72.19       76.38      4.58 o
   1  -1  10      321.93      298.73     23.40 o
   2  -1  10      213.48      200.83      7.42 o
   3  -1  10      119.11      115.97      4.35 o
   4  -1  10      182.15      175.12      9.15 o
   5  -1  10       26.57       25.19      3.90 o
   6  -1  10      453.00      440.03     16.09 o
   7  -1  10       26.05       24.90      3.64 o
   8  -1  10       38.71       35.79      4.21 o
  -3   0  10      100.84      102.93      5.54 o
  -2   0  10       19.40       22.86      3.03 o
  -1   0  10      599.37      607.11     15.01 o
   0   0  10      154.65      163.64      5.26 o
   1   0  10      119.08      107.12      4.93 o
   2   0  10      351.23      310.19      9.25 o
   3   0  10      364.86      352.32     17.30 o
   4   0  10      288.80      278.58      8.19 o
   5   0  10      136.56      134.65      7.72 o
   6   0  10       94.71       93.46      6.27 o
   7   0  10      158.03      161.25      8.31 o
   8   0  10      213.20      207.68      9.56 o
  -3   1  10      109.62      113.96      5.78 o
  -2   1  10      142.13      145.02      6.25 o
  -1   1  10      311.57      317.91      9.53 o
   0   1  10      103.39      105.73      4.84 o
   1   1  10       77.04       71.23      3.64 o
   2   1  10      188.73      169.33      6.11 o
   3   1  10        3.73        3.68      1.37 o
   4   1  10       94.49      104.46      4.67 o
   5   1  10       27.54       31.15      4.36 o
   6   1  10      227.95      239.32     10.82 o
   7   1  10      241.22      228.03     10.44 o
   8   1  10      325.62      344.90     13.71 o
  -3   2  10       90.50       96.33      5.53 o
  -2   2  10       22.51       23.70      8.13 o
  -1   2  10      160.85      172.46     12.74 o
   0   2  10       56.70       51.61      3.52 o
   1   2  10       30.64       35.41      2.74 o
   2   2  10      120.16      110.15      4.89 o
   3   2  10      148.84      145.60      5.39 o
   4   2  10      190.30      190.37     11.78 o
   5   2  10       13.56       12.12      4.18 o
   6   2  10      168.74      169.98      9.07 o
   7   2  10       44.55       42.00      5.00 o
   8   2  10      102.41      121.49      7.54 o
  -3   3  10      374.50      362.63     15.01 o
  -2   3  10        5.38        3.65      2.64 o
  -1   3  10       54.93       56.63      4.22 o
   0   3  10       23.31       30.53      2.62 o
   1   3  10        3.39        7.19      1.51 o
   2   3  10        9.76       10.12      1.63 o
   3   3  10      734.40      701.18     16.06 o
   4   3  10      565.56      542.02     12.85 o
   5   3  10      436.13      433.93     14.63 o
   6   3  10      163.57      152.50      8.72 o
   7   3  10       14.48       14.25      3.32 o
   8   3  10       30.37       26.37      4.29 o
  -3   4  10      474.17      491.44     18.47 o
  -2   4  10       65.29       64.56      4.63 o
  -1   4  10       18.96       21.42      3.57 o
   0   4  10      194.85      187.47      6.87 o
   1   4  10        4.19        5.71      1.47 o
   2   4  10      583.64      598.60     13.47 o
   3   4  10      211.32      203.19      6.90 o
   4   4  10      768.56      750.92     17.34 o
   5   4  10        8.33        7.71      1.40 o
   6   4  10      142.38      141.48      3.99 o
   7   4  10        3.32        1.26      1.71 o
   8   4  10       23.27       19.99      2.91 o
  -3   5  10      165.11      162.58      9.34 o
  -2   5  10       20.68       25.89      3.15 o
  -1   5  10      273.39      271.14     13.07 o
   0   5  10      201.13      207.09      7.35 o
   1   5  10      695.66      717.83     13.92 o
   2   5  10      137.14      132.20      4.64 o
   3   5  10       39.64       39.99      3.51 o
   4   5  10       74.03       79.64      3.95 o
   5   5  10       12.43       13.35      1.74 o
   6   5  10       89.66       84.88      4.03 o
   7   5  10       50.77       48.63      2.64 o
   8   5  10       56.30       58.67      4.65 o
  -3   6  10       17.99       23.45      4.15 o
  -2   6  10      101.14      108.13      7.45 o
  -1   6  10        2.83        1.67      2.86 o
   0   6  10      130.72      134.45      5.83 o
   1   6  10       29.19       31.64      3.38 o
   2   6  10       24.70       23.75      2.40 o
   3   6  10        3.34        2.66      1.29 o
   4   6  10      121.10      122.97      4.44 o
   5   6  10        5.77        4.58      1.40 o
   6   6  10       97.77      107.65      4.07 o
   7   6  10      109.18      113.53      3.95 o
   8   6  10       25.78       19.20      3.42 o
  -2   7  10       48.04       58.67      6.27 o
  -1   7  10       82.09       90.18      5.05 o
   0   7  10       15.08       18.12      2.69 o
   1   7  10       72.24       72.93      8.50 o
   2   7  10        9.72       10.42      2.81 o
   3   7  10      186.78      179.03      4.88 o
   4   7  10      176.62      182.78      5.70 o
   5   7  10       83.36       88.03      4.03 o
   6   7  10      423.72      437.61      9.84 o
   7   7  10       84.38       93.20      4.11 o
  -2   8  10      142.52      151.73      8.97 o
  -1   8  10      122.76      127.26      7.68 o
   0   8  10        7.61        2.40      1.85 o
   1   8  10      168.62      157.49      6.59 o
   2   8  10       14.30       20.39      2.81 o
   3   8  10       18.38       16.58      2.17 o
   4   8  10       37.50       41.11      3.19 o
   5   8  10      317.38      339.96      8.63 o
   6   8  10       19.44       14.07      2.12 o
   7   8  10      113.40      119.65      4.72 o
  -1   9  10       60.37       68.96      5.25 o
   0   9  10       24.85       21.45      4.50 o
   1   9  10      131.63      127.40      5.03 o
   2   9  10      284.03      291.09      8.02 o
   3   9  10       26.90       29.54      2.84 o
   4   9  10       52.67       56.09      3.68 o
   5   9  10       23.98       33.92      3.09 o
   6   9  10       32.25       36.97      3.22 o
   1  10  10      126.22      121.22      5.10 o
   2  10  10      757.84      797.55     15.95 o
   3  10  10       73.85       72.51      4.32 o
   4  10  10        1.72        3.25      2.07 o
   0  -4  11      144.25      145.21      8.33 o
   1  -4  11       81.16       87.90      4.82 o
   2  -4  11        3.02        2.06      1.51 o
   3  -4  11       11.44        5.67      3.04 o
   4  -4  11        2.44        0.10      2.38 o
   5  -4  11       25.58       18.36      3.96 o
  -1  -3  11       91.43       87.46      6.99 o
   0  -3  11       12.50       14.44      2.65 o
   1  -3  11       69.42       69.55      4.39 o
   2  -3  11        6.87        6.98      1.75 o
   3  -3  11      115.19       75.35     21.56 o
   4  -3  11        0.61        2.59      2.61 o
   5  -3  11      110.34       97.74      7.21 o
   6  -3  11        0.86        1.31      2.24 o
  -1  -2  11        7.21        5.28      2.92 o
   0  -2  11        0.81        0.71      1.62 o
   1  -2  11       95.64       88.53      4.69 o
   2  -2  11      191.28      175.26      7.74 o
   3  -2  11       97.24      105.61      6.20 o
   4  -2  11       36.26       40.17      5.30 o
   5  -2  11       24.53       25.35      4.20 o
   6  -2  11       38.54       32.20      4.46 o
   7  -2  11      134.73      143.98      8.08 o
  -2  -1  11        3.35        2.30      1.97 o
  -1  -1  11        0.57        4.25      2.55 o
   0  -1  11       33.01       23.88      3.11 o
   1  -1  11       51.59       52.64      4.08 o
   2  -1  11        1.95        7.51      1.87 o
   3  -1  11      308.37      296.81      8.24 o
   4  -1  11       25.30       27.99      4.55 o
   5  -1  11      118.85      107.84      7.44 o
   6  -1  11       17.36       12.35      3.25 o
   7  -1  11        0.68       -0.89      1.69 o
  -2   0  11       56.11       57.56      5.11 o
  -1   0  11      251.71      227.81      8.15 o
   0   0  11       58.44       61.37      6.73 o
   1   0  11        8.91        8.96      2.13 o
   2   0  11        5.67        9.01      3.93 o
   3   0  11       57.20       59.41      3.54 o
   4   0  11        0.93        1.45      1.07 o
   5   0  11        3.93        3.38      2.40 o
   6   0  11        0.58        0.24      2.07 o
   7   0  11       92.48       88.25      6.37 o
  -2   1  11      106.03      108.08      7.37 o
  -1   1  11       42.14       36.08      5.87 o
   0   1  11      133.33      140.81      7.14 o
   1   1  11      105.59       96.00     11.42 o
   2   1  11        5.34        4.06      1.70 o
   3   1  11       61.37       59.96      3.62 o
   4   1  11       43.10       44.13      4.13 o
   5   1  11       26.58       33.35      4.74 o
   6   1  11       27.33       31.93      4.55 o
   7   1  11       76.72       78.80      6.35 o
   8   1  11      111.35      118.51      7.64 o
  -2   2  11       21.69       22.86      3.16 o
  -1   2  11       17.55       15.25      2.61 o
   0   2  11      117.75      111.83      5.42 o
   1   2  11      310.45      282.51      9.05 o
   2   2  11       56.07       54.61      4.01 o
   3   2  11      290.60      284.01      8.97 o
   4   2  11      312.11      309.85      8.62 o
   5   2  11      144.73      125.16     15.24 o
   6   2  11      138.15      120.43      7.83 o
   7   2  11       87.70       87.18      6.69 o
   8   2  11       69.91       88.78      6.80 o
  -2   3  11       52.91       60.71      4.79 o
  -1   3  11       18.19       20.10      2.90 o
   0   3  11       57.48       54.20      4.27 o
   1   3  11      255.70      250.03      6.93 o
   2   3  11       74.01       69.33      4.40 o
   3   3  11      571.89      580.76     14.33 o
   4   3  11      291.12      294.92     12.13 o
   5   3  11      465.49      462.20     11.19 o
   6   3  11        9.36        5.81      2.71 o
   7   3  11      148.27      144.89      8.93 o
   8   3  11      315.36      364.21     15.49 o
  -2   4  11       65.08       77.90     12.77 o
  -1   4  11       83.55       86.04      9.16 o
   0   4  11       93.61       99.96      5.16 o
   1   4  11      573.66      564.47     11.90 o
   2   4  11      286.40      283.58     29.13 o
   3   4  11        7.31        6.78      2.70 o
   4   4  11       21.99       23.37      2.63 o
   5   4  11       31.52       38.42      3.10 o
   6   4  11       22.28       24.45      2.20 o
   7   4  11      122.90      138.56      8.94 o
   8   4  11      221.04      232.69     12.01 o
  -2   5  11      156.88      154.63      9.31 o
  -1   5  11       87.14       85.53      6.80 o
   0   5  11       21.13       21.24      2.89 o
   1   5  11      107.58      118.09      7.08 o
   2   5  11        1.69        0.64      1.33 o
   3   5  11       77.26       79.00      4.64 o
   4   5  11       27.60       32.57      3.21 o
   5   5  11      186.39      176.32      6.99 o
   6   5  11        7.83        8.75      1.82 o
   7   5  11        0.90       -0.44      2.26 o
  -1   6  11        5.65        3.61      2.03 o
   0   6  11       10.19        9.84      2.32 o
   1   6  11       34.45       40.26      3.85 o
   2   6  11      292.75      302.58      9.48 o
   3   6  11      335.58      344.34     14.17 o
   4   6  11       63.86       65.70      3.57 o
   5   6  11      435.48      451.89     11.36 o
   6   6  11       25.01       23.65      2.31 o
   7   6  11        1.02        1.09      1.31 o
  -1   7  11      110.35      116.27      8.18 o
   0   7  11        8.49       10.41      4.30 o
   1   7  11        3.41        6.28      2.07 o
   2   7  11      124.63      130.29      6.06 o
   3   7  11      218.47      222.80      9.57 o
   4   7  11       64.85       68.39      5.08 o
   5   7  11      316.65      329.62      8.32 o
   6   7  11      276.81      300.51      7.80 o
   0   8  11       59.01       65.63      5.04 o
   1   8  11       58.39       67.59      7.79 o
   2   8  11        2.36        1.03      1.79 o
   3   8  11       83.86       88.42      7.11 o
   4   8  11        4.64        5.95      2.05 o
   5   8  11       34.72       40.41      3.24 o
   6   8  11       77.80       66.10      6.13 o
   1   9  11       11.87       15.70      2.84 o
   2   9  11       11.09       11.36      2.70 o
   3   9  11      119.79      118.13      6.94 o
   4   9  11       19.17       19.62      2.91 o
   3  -3  12       52.43       49.74      2.79 o
   1  -2  12       16.94       13.79      2.58 o
   2  -2  12       57.27       53.43      3.95 o
   3  -2  12       11.38        9.00      1.70 o
   4  -2  12        2.58        0.67      2.56 o
   5  -2  12        3.57        8.88      3.42 o
   0  -1  12      337.83      358.52     14.96 o
   1  -1  12        5.18        3.96      1.98 o
   2  -1  12       11.61        7.73      2.08 o
   3  -1  12      132.06      120.44      5.54 o
   4  -1  12       38.04       30.93      5.16 o
   5  -1  12      116.38      126.67      8.53 o
   6  -1  12       85.24      102.11      7.59 o
   0   0  12      192.93      183.97     10.14 o
   1   0  12       27.30       26.52      3.27 o
   2   0  12       44.09       41.92      3.69 o
   3   0  12        2.42        5.27      1.75 o
   4   0  12       14.84       14.81      1.80 o
   5   0  12        3.10        3.50      2.77 o
   6   0  12       33.51       39.23      5.40 o
  -1   1  12        5.21        8.20      2.44 o
   0   1  12       58.66       62.29      6.58 o
   1   1  12       15.95       19.16      2.97 o
   2   1  12       25.67       27.94      3.10 o
   3   1  12       11.57       13.98      2.29 o
   4   1  12       70.99       66.71      3.61 o
   5   1  12        0.61        1.11      2.38 o
   6   1  12        0.51        0.20      2.28 o
   7   1  12      119.35      129.21      8.41 o
  -1   2  12        7.30        8.91      2.51 o
   0   2  12        9.40        8.45      3.28 o
   1   2  12        5.56       11.11      2.50 o
   2   2  12        1.41        0.75      1.68 o
   3   2  12       67.42       72.91      4.36 o
   4   2  12       95.69       94.21      6.41 o
   5   2  12      167.41      170.06     10.12 o
   6   2  12        2.75        3.03      2.65 o
   7   2  12       16.46       22.23      4.40 o
  -1   3  12        1.06        2.01      2.74 o
   0   3  12      109.05      111.71      5.75 o
   1   3  12        1.82        0.62      2.43 o
   2   3  12      343.77      365.91     10.98 o
   3   3  12       49.57       43.03      5.27 o
   4   3  12      166.99      167.91      6.29 o
   5   3  12       54.29       57.04      3.38 o
   6   3  12        1.84        5.66      3.13 o
   7   3  12       30.71       32.77      5.33 o
  -1   4  12      132.56      135.45      6.47 o
   0   4  12      252.89      237.24     11.30 o
   1   4  12      593.81      563.76     20.54 o
   2   4  12       54.12       59.10      4.66 o
   3   4  12       14.50       15.48      2.65 o
   4   4  12        4.07        8.88      3.07 o
   5   4  12       48.87       53.53      3.53 o
   6   4  12       13.35       14.54      3.76 o
   7   4  12       64.75       69.96      7.55 o
   0   5  12      262.46      261.32      9.48 o
   1   5  12       47.10       45.27      4.16 o
   2   5  12      174.98      182.24      9.80 o
   3   5  12      101.27       98.74      5.26 o
   4   5  12       71.99       76.08      4.62 o
   5   5  12      109.17      111.28      5.21 o
   6   5  12       70.82       73.46      3.95 o
   0   6  12       87.14       90.25      5.57 o
   1   6  12       82.08       76.75      5.31 o
   2   6  12       90.35       89.41      6.90 o
   3   6  12        5.95       11.87      2.51 o
   4   6  12       99.67      107.38      5.48 o
   5   6  12      130.27      130.74      6.44 o
   6   6  12      317.52      337.53      9.80 o
   1   7  12       56.33       52.36      4.50 o
   2   7  12       72.88       72.62      7.26 o
   3   7  12       31.47       38.86      5.36 o
   4   7  12       48.59       52.76      4.52 o
   5   7  12      288.34      334.81     10.48 o
   3   0  13       49.95       56.00      4.53 o
   2   1  13        2.84        0.43      1.77 o
   3   1  13        3.87        5.65      2.04 o
   4   1  13       98.92      103.27      5.61 o
   2   2  13        0.83       -1.43      1.72 o
   3   2  13      129.91      121.78     20.18 o
   4   2  13      161.02      148.11      5.84 o
   5   2  13      360.87      351.35      8.73 o
   2   3  13      340.87      340.40     10.81 o
   3   3  13        1.33        2.66      1.94 o
   4   3  13       41.02       33.64      6.22 o
   5   3  13        5.41        5.42      1.70 o
   2   4  13        0.60        4.91      2.89 o
   3   4  13        0.89        3.27      1.89 o
   4   4  13        0.62       -1.53      1.53 o
   5   4  13       10.92       14.53      2.85 o
   3   5  13       20.41       19.32      3.91 o
   4   5  13       13.19       13.64      3.33 o
 
